# Supplementary material for: Seasonal changes in the expression of insulin-like androgenic hormone (IAG) in the androgenic gland of the Jonah crab, Cancer borealis
Source: PLoS One. 2022 Feb 3;17(2):e0261206. doi: 10.1371/journal.pone.0261206 (PMC8812979; doi:10.1371/journal.pone.0261206)
Supplement: S1 File — The sequences are listed with trinity ids. (XLSX) [file pone.0261206.s005.xlsx]

## Sheet: top100DE-trinity nt sequence
Clustered by 6 groups
1	>TRINITY_DN46380_c0_g1_i1 len=613 path=[0:0-612]
	TTTTTTTTTTTTAACGCTACACACAATCATTATTTATTCAGTTGTAGAGACAGTCTTTTCCTTCCATCCTCTTACCCTCTAATGCTACTGTCCACTGCTTTTATTGTCGCCAGGGTGTGTTGCAGACGGCGAGTGGAAGTCACCAAGAGAAGGTAAAGAGAAGTGACAGTGTTGAGAAAATCTGTGAGTGTTTACTTTGAAGGCATTGGACGGTCGCCACAATCCACATTATAAGGCCAATTGCATACGTGGAGAGTGTCATCATATACGAGGTCAAGAAAACAGACGCGCTCAAAGGCTATATGGTCATCACACACACAGAACTTCGTGCAGTCTCCAGGATGCGGCAGGTAGACAGGCGTGTTTCCGTCCTCGCTGGGGCATCTGTGCGACACCTCA…
1	>TRINITY_DN1910_c0_g1_i1 len=708 path=[0:0-707]
	CTTTCTCGTGATTTTCCCAAAAAACACACATTTAATTATAACACAAAGTATAACATTTCCCCTCCTTAGAACACCTTCCCCAAAACACATCAAACACCTCGCCATCCGGACAGGTAAAGTGATTCTCAGGTAAGGGCACACCAGGACCATTACACACATAAAACTTCCTACAATTTCTAGGATCAATAACTTCCGTAGCCTCCTTAACACACATAGCTAAACACAGGTCAACCTCATCACAACACACCGAATTATCATTACCACAAACTTCACCATTAAAATAAGGCCGATCTGCAGGACATAATTGTGGCCCTTCAATTTCTCCAGGTAAACACATGTAGAACTTCCCACAATCTAAAGGGTCACCAACTAACTGCATTGACCCTTCACATGACCTCT…
1	>TRINITY_DN33508_c0_g1_i1 len=742 path=[0:0-741]
	GGATTCATAATGTTTACTGTTTGGTCACTTAGGTGTTCCAGTTGCTATACATACAGTACTAATTCGCAGTTTTAATTACAAAATTGTACATTACTACCACTTTGACGTGTTACCGGGAAGCACAACAGTTTTTCAAGCTGAATGCCACTGTGCACCACCATCCACCTGCTCAATGTGTTCATCTGCTTACTTCTCATATGTAATGAGTCATATGACACCCCACTAAACATGCATCTTAGGATGGAAGGTTACAAAATGCGTGATACCATACAGACGGAAGACAAATCTGTTTTATTTGTAGAAGTACATAAACAGCCGCAGGATCGCCAGTTACATCTCATAGAATTTTTGCTGCCTCAACGTATGGCTACTCCACTCGCCCTCCAACCACGTGCCAGA…
1	>TRINITY_DN16268_c0_g2_i1 len=950 path=[0:0-949]
	TTTTTTTTTTTTTTATTTCAAGATTTTATTCTCATGGCTGACAGGATGGTATCTTTTTCAGTCTTTTCCTGATGTGGAAAAAAGAGTCCTATGATGAGGAAGTGAAAAAATCTTTAAGCCGCTCAAGGAGTGACGCCTGTTTTCTGTTGGATCCAGTCCAGGTAGTGGTAAACGCGAGTGAAAGCGTCAGGGTAACCAGCCTCGCAACCAGCCGAGGATCCGAAGGAGGTGATGCCGTAGGTTTTGCCGCCCATATTAAGGGGGCCACCAGAGTCACCGTTGCAGGTACCCTTGCCACCTGTGCTGTCGATGCAAACAACGCCATCTCCAACTATTCCGTACACAGCATTACAGTCTGCGTTGCTCATGACGGGGACAGTCACTTGGCGAAGAACATCA…
1	>TRINITY_DN2143_c0_g1_i1 len=305 path=[0:0-146 3:147-148 4:149-304]
	CTACGTCATAGACAGCTCTTCTTTTGTCCATCCCTTCATACGAGTTCCTAATTTAGAAACTAATGATTATGCTACCTTTGCACGGTCAGAATACCGCGGCTCTTTAACTTCTTGTCAGTGAGCATGATAGACTATTTATTATCTCAAATAGACATGTTTTTGATAAACATGCAAAGAAACTTGTTTGCCGAATTCCTTTAACATAACTTTTTTTTATTTATAAATTTAAAACTTATTTTATTTTAGGGCTTTAATATACAAATAAACTTATAATAATAAAACCATTAAACCCCTATAAAAAAAAA
1	>TRINITY_DN34298_c0_g1_i1 len=932 path=[0:0-931]
	CGATCTTTTTTTTTTTGGAATTTAACATTTATTCTTTCAGGAAAATGGGAATAGACGTACATATCCTTCCTTTCCTACAGTCCTTCAAGACAGGCTAGTGTCCTCTTCGTCATCCATGTAACGCTTCATCATGCCTCACGCCATATGGCTGCTAATCCACTTCACGAAGTACGCCACCTCCGTGTACACGCCGGGGAAGTCAGGACGTGCACAGCCGTAGCCCCAAGAGGTGATGCCGTACTGAACTCCTTCAATGGCGAGGGGGCCGCCGGAGTCACCTTGGCAGGCGTCCTTCCCTCCTTCAAGCAATCCAGCGCAGAGCATGTGGTCGGCGATGTCAGTAATACCGTAGGCTTCTCGGCAATCGCTGTCACTCACCACTGGCACTGTCACCTTCTT…
1	>TRINITY_DN1337_c0_g1_i1 len=854 path=[0:0-853]
	TTTTTTTTTTAAGGTAATCACACCTTTATTTGCATCATTAACATTGCTTGCATCTTTTCAAAACAACACCTGAAGGCACATACACCGCATCTTCCCTTCCCGCCTATCATTACAGCCATTACAGCGGCCTTAGTTACAGCAGAATATAACTACATCAGTCACCCCTGCGTCGTCATCAAGCAAGTGGTCGTCCTCGAGTCGTACCTGCAGCCCGCACACCTTGTTGCTGGCAGAACACGCCTTCCACAACCCCCAGTCACCGAAGTCCCTCGTGTGTGCAGACTGTTTGACCTTGATGAACACAGCCTCCACGTCTCGTTTACCAATGCGAGTCAGTTCCCGCGCCACCACTGGGCTCTGCTCTTCCTTGGCCCGGTAGCCGTACAGCCCGTCAAGAAC…
1	>TRINITY_DN1373_c0_g1_i1 len=655 path=[0:0-654]
	ATAACGGAATGCAGAAATTTATTCATTCTTGGTTATTGATACATTCACTACTGTTATTATACATAGAAACATGTTTGTATCTTTATTGTGATGAACCTTAGCGGCGTACCAAGTGCATGGCCTGCCTCTACCCGTTCCTGAGGCAGATGGCCTTGTAGGCGTTAGTGCAGCTGATGTCAAGCCAACGGTAGCTGTAGGAGGGGTGGACCATGGCGCAGTTGTAGGACGTGGAGCTGCTAGGCTCACCGTGATGCCAGAAAGGGTTACCCATGGGGACAGACTTCTTAGTGTGTTCCCAAAGCCACGTACCTTCCGTGGTCTCATCTGTAGCGCCCAGCCAGTATATGCTCGTCGATAGTTCCACTTCTGTTTGCAGGTAGTCATTCACTAAGATTTGGT…
1	>TRINITY_DN151_c0_g1_i1 len=1773 path=[0:0-1772]
	TGAATTATATTTTAAAGAAAGCATAAAAATTTATTTTTTTTGTGAATTCTCAATAATAAAATTGTTAAATGTATAAAATGCCTTAATTTATTAACATTTTTTTTTTTTTTTTTTTTTTTTTTTTAGATTTTTTATTATTTTATTCATCCCATTACAGATCAACACTTGAAATAAAGTACATACTGCAATCATTCCTTTTCGTTTCTTGCGTTGATCTTTAAACACTGCATTACCGCCACGTTTCTATTACCCCGAAAGGTTAGTGATGGCATTTCTAACCCTACAGCTTTGCAGGACACTCTTTGGGGCAGACATCACCAAGAGCACACACAACATAATCCCAGTCACAGATGTAAGCATTAGGGTTGAAGAGAGTTCCAGGTGCACAATCCACAGACA…
1	>TRINITY_DN187_c0_g1_i2 len=1348 path=[0:0-1035 3:1036-1056 4:1057-1060 5:1061-1069 6:1070-1093 7:1094-1134 8:1135-1136 10:1137-1243 12:1244-1261 14:1262-1347]
	TTTTTTTTTGCCGTGATTGTACTTATTGTATTCATTGCTGAAATAAAGAAAAAAAATTTTTACATAAAGCAAAAAATTAACAACTGTGGAGAAGCTCATGACAATCATTATGATTCTGTTCTACCCAAAAATACCTCGAACACGTATGTTATTGACATTCATCTATGTATGTAGCTACCTTATAATTATGGAAACAACTCTATAAATGAAACCACAATACTGGCTTCACCTCACTCTTGAACGCTTCGTGAATACTTGTTCAACATTGACACCCATGATAAAACTTCCCGGGCACGGCATGTCTCTGTTGTCCACACTGCAGCTACATCTTATCTCGTCTCTTTGCAAACGGAAAGGTCGGATGTTGTGATATGTAGAGAGGGTCACTTGCTGGAAAAT…
1	>TRINITY_DN187_c0_g1_i3 len=577 path=[10:0-106 11:107-172 12:173-190 13:191-576]
	ATGAACCAGCGCCGTGGGAAGTGCCAGAACCGGATGAACCAGTACCGTGAGAAGTGCCAGAACCGAATGAACCGGCGCCTTGAGATGCTCCAGAACCAGAAGAACCGACGCCGTGAGATGCTCCAAAACCAGATGAACCGGCGCCGTGAGATGTGCCAGAACCAGAAGAACCGGCGCCGTGAGATGCTCCAAAACCAGATGAACCGGCGCCGTGAGATGTGCCAGAACCGAATGAACTGGCGCCGTGTGAAGTACCGGATCCGAATGAACCATGACCTGCACCAGCAGCACCAAAGCTCCCTGATCCAGAAGAAGCTCCTGAACCGGCAGAAGAAAAGGAGGATGACGACGCCCCAGACCCTGCCGAGGCCCCTGCTCCTGCTCCTGCTGAGGCCTTAC…
1	>TRINITY_DN53_c1_g1_i1 len=903 path=[0:0-902]
	TTTTTTTTTTTTTTCGGGTATGGCGCCTTTATTAATATATGGAAATCGATGTCAAGAAATGCTTACTGAACATTCTTTTCGACCCAGTCCTTGAAATAGGCCACCTCGCTGTAGACTCCGGGGTAGTCAGGACGGGCGCAGCCGTAGCCCCAGGACACAATGCCAGTCAGAAAGCCGCCACACACCATAGGTCCACCAGAATCACCCTGGCAGGCGTCCTTTCCTCCCCCTGAAACTCCTGCGCAGATCATGGAGTCATCAATTTCGTTTGCGCCATAGGCGTCGCGGCACGCTTTGTCAGTGACGGAAGGGACATCAACGTATCTCAGGATCGAGGGACTGGAACCTCCTTCTGTTGTGGTGCCCCAACCAGACACGACGCAGTCTCCGATGTACTCC…
1	>TRINITY_DN2689_c0_g1_i1 len=659 path=[0:0-658]
	ATCTCTCGACCTGTTCTTCACGATGCTTCGACTCTTCCTCCTCTCACTCTCCATGGCCGTCCTGGCTGCCGGCGCGGAGCTGGAGTGTACTCATCCCTACATCAATATCCGGGAGCGGTGTGTCATAATCGACCCTTGGCAGACCGGCAACATGGCAGCAGTGCGAGCCATCTGCAAGTCCCACGGGGGTGACATTCTCTGGTTTGACGGCGATACGGACTGTGAATTCTACCGAGACCTTCTGACACACATCCACGAAAACAACCTGAACGAGAAGAACTACTGGATGGGGATCACAGATGAAGGTCACAATGAAGTCTGGAGGTACTTGAAGAGCAACGTGGTAGTGAGTTCCGGTCCCCCATACTGGTACACAGGCTTCCCCACAGCCTCAACGAC…
1	>TRINITY_DN292_c0_g1_i1 len=1914 path=[0:0-1395 2:1396-1913]
	CCGATCTGCCATTTTTAATTGTCATCAACAGGAGAAAGTCTTCCACTATAAGTACCTTTTAGGAATGAGAGAATGGAGTTTTTTAAGTACAGCATGAGAGCAGAATGATTACATAACTCCACCTTGATACAGTCTGCACACACACGTAGAGCAGGTCAGGTGAGAGGAAAGGTCAGCTCACTCTTAATACTTTATCTCAGCTCAAAATACCTTCACACATGCATCATTGTAACCTATTTTGATCTCCATAACCTTTGAATATAGTATTCTACATACACAACACAGAACTGAAGGAAGATGGTCCAGAAATACAATGTGAAGCCTGTGTTGTATAATTACTTTCAAGGAGAAAAAAAACATATTGAAATGAAAATATAAAGTAAAGAAATAAAGGTAAAT…
1	>TRINITY_DN39814_c0_g1_i1 len=1032 path=[0:0-1031]
	GATATTTTTTTTTTTTGTAATTTCAATTGCTTTTTATTATACCAATGAAACATATAGTTCAACAGTAAAGCTTATTCATTGTTATTGATGGTATCAATGATGTAATCCCTAAAGTAGGCCACCTCTGTGTAGACACCTGGGTAATCAGGGCGAGCACAGCCATAGCCCCAGGACACGATGCCGGTAAGATATCCTTCACACACCATTGGTCCACCAGAATCACCTTGACAAGCGTCCTTCCCACCTTCTGGGTATCCAGCACATATCATGGAGGGTAAAATTGAGCCAGCTCCGTAATCTGCATCACATTCAGCGTCAGAGACAGTTGGGACATGAACCTTCTGGAGGATATAAGGAGAATATCCTCCCTCTGTTAATGCTCCCCACCCGGTGACTATG…
2	>TRINITY_DN808_c0_g2_i11 len=5908 path=[0:0-391 1:392-393 2:394-1204 3:1205-1206 4:1207-2279 5:2280-2280 6:2281-2342 8:2343-2684 9:2685-2765 11:2766-2888 13:2889-3772 15:3773-3801 16:3802-3873 17:3874-3985 18:3986-4001 20:4002-4129 22:4130-5168 23:5169-5237 24:5238-5590 25:5591-5907]
	GAGAGAGAGAGAGAGAGAGAGAGAGAGAGAGAGCACACTCTTTATGGGATGAATACATATAGTTGTCTTTTCATTGTTTATTGTCAAGAACACCCTTACAAATATTTTAGAAAATAATGGAGAAGTCTTATCATGAAAATAAATAACAGGAAAGAAAAGGGTTACTAGCAAGTCTGTCATCTATAGCTACAAGAAAACTTTGTACGTAATATAAATATGTTAAAAGACTTGCTCATCCTAAATGGAAGTAATGATTATATGCATGAAAATCATGACTATGTAAAGGACATTCATGAAATGTCCTCCCACATAAGTAACAGTTCTTAAATAGTCTAAAATCAAGTCATTGGAAAGGATTAGTTTAGTCTGAGCCAATTTAGTACATAATGTACATGTCTT…
2	>TRINITY_DN360_c0_g1_i3 len=2452 path=[1:0-157 3:158-556 4:557-2451]
	ATGAAGTACGCTTTGTGGATGAGTGTCGCTTGTGCTGCTGTGTGAGGAGGATGCGTGCCGCGCTGCTAGTCGCGCGCGAAGCTTGGGCTTGGTGCGTCCCGTCTTGTGACAGCTCAGTGAAATACGTCACTGTGTTACTGTGTCGCGTCCCCTAGCCCCGCCTTGTGCTGTGTAGTAGTAGCAGCAGCAGCGGACCACAGCACCGTGACACACTGGCAGGGTGGCCGCGCTGCCTCACGCACCAGACGTCTTTATGACTCAAATAGCTTCAGGAAGTGAGTGCGTGTGCGTGTGTGTGTTTGGGTAGGGAGGCTCGGTGCGTGTGTCCTCGGGTACAGCAAGGGCGCGGACAGAGCGGCTACACAACACGGCTGTGGCTGGGACGTCCTACCACCACCA…
2	>TRINITY_DN4815_c0_g1_i5 len=4888 path=[0:0-4382 2:4383-4510 4:4511-4887]
	CGACTGCAAAAAGTTATATTTGGCAAATATAGTATTCACAATAACCAAACCGTAAATATATATATATATATTTTTTTTTTACAACATACTCAACTTATGTAAATCTCCTTCCCATAATTCAACATTTCAAGTGATAATGGACTATGTTACAGATGCTTTCATGTAGTGAATATGGAATAATTTCTTTAAAAATTATGTACACTAAACTAGTGATAAAACAAAACTTTATAGCAAGCGATGCTGGACCTTCAGATCATTATATAATACCTTAATAGTATCTCACTTGGACAACGTCTAATCATTTGATGATAAAATAATCTTAGATCTTTGTTGAATTAATTTGAAGCAAAGAAAATTACTTGCATCACGATTCTGAAAATAAAATTAATGTACATTATG…
2	>TRINITY_DN3853_c1_g2_i4 len=4075 path=[0:0-115 3:116-276 5:277-3558 7:3559-3734 9:3735-3852 11:3853-4074]
	AATTCCCACGAAGAAGAAGAGGTATGTACTGTGACTACTGTCACAGTGAAGGTGGATGTGTGCTGTGGTTTGATTCCCTCTGAAGCAGAACTATTATCTATTAGCTACCTAGTTTTGTTGAAGACTCGAAATGAAATTGCCACACAATATTCTGTTCTCTGCTACACTTTTTGTCTGCATAATGGCAAAAAAGGATTTGGACTTTATAGACACTGATCCCAATGGAGACGGTGAGGCAGCCCTGAAGTGTGATGCATGCACAATTATCATACAGAAGTTTTCTGAAGCTTTTTCTAAGCTTAAAGAGGAAGTAACAGCCACAAGTCAGACACCATACGATGAAGACATTATTAATGCAGCAGAGAGTGTGTGTGATGATGCATGGAAAGAATATGGTGT…
2	>TRINITY_DN427_c1_g1_i5 len=4392 path=[2:0-496 3:497-618 5:619-1397 6:1398-1398 7:1399-1700 9:1701-2084 10:2085-2086 11:2087-4391]
	ATAATAGTAGTAGTAGTAGTAATAGTGGTAGTGGTGGTGGTGGTGGTGGTAAGATGTGGGATAGTTATGGTCTGGCTGGGCAGCAACGCCGTGTCTCCCTAATCAAAGTTTGCATTGTGGAACATATCACAGAAGATTCATGGTATATTATAGTTATCTTTTTCTTTAGTCCTACAATACGCTTCTTAAAAACTGTGAATATGATATAACCAGCAGCTAGGAGGAGAAGGATGTCAGTGTGTGTATGTATGTATGTATGTGCGTGACAAAGTGTTTCTACATAAAAGCAAAACTGGAATGTTACACGGAGACGAGTGACGAGTGACCAACCACATCAGGTGTTACTTAATAGTCATGTGGCGGTACAGATGTTGCTTTGAAGTCCTTCCCACACCCACT…
2	>TRINITY_DN6005_c1_g1_i7 len=2499 path=[9:0-8 10:9-22 11:23-28 14:29-34 15:35-36 16:37-48 17:49-54 19:55-2498]
	GTGTGTGTGTGCGTGTGCGTGTGCGTGTGTGCGTGTGCGTGTGCGTGTGCGTGTGCGTGTCGAGCATCATCAGAGGTTTCATTGATTAAGGAAGATTTATCCCCAATGCCTGAAGTCTAGTCTCGGGATGCTGGGGCTTTGGCAAGAACGTGGCGAGTTGAAGCGGTGTGATGACAGCTGGAAGGCAAGAGGCTGTATTGCCGCTAAATCAGCGTTATCACAAATGATTCGAGCCCAGGACGTCTGTCGGATCTGCTGGAGTTGATTTAGCGTGAAGGAGCCGGACTGTCTCTCAAGGTCGTAGAAGAATCGGTCTCCCTTCTTGAGGCGGGCGTACTGGTCTCCTACAAGGCAAGTGAAGGTCCAGCCCAAGAGACTATTCCTCAGGGGCGTCTCAGA…
2	>TRINITY_DN3020_c0_g1_i5 len=5500 path=[1:0-157 3:158-229 8:230-2977 10:2978-3720 11:3721-5499]
	CACACACACACACACACACACACACACACACACACACACGAGAAAAAAATGGCTGGTTAATCGCCTATACCCTCGTCACGTTGTTCCACCATCACCTCAAAGGCAACAGCTCCTTCCCTTCTTCCCACTCTGCACACTCCTCTCCCATGTCATTGCAGGTACCTTCATTTCAACGACCTTGCAACATTCGAGGCCGACACCTTCTCCAATCTGACCAGTCTTCAGAGGTTATTTTTGCACAACAATCGTCTTCAGAGAGTACCACGAGGTGCCTTCGCCAACCTACATTCCCTGAGGCGGCTGCGGCTGGACTCCAATGCGCTGGTGTGTGATTGTCGGCTGATGTGGTTGGCACAGATGGTGAAGGAGAAGCAGCACACCACGCAGGTTGCAGCCACG…
2	>TRINITY_DN2150_c0_g1_i5 len=3328 path=[1:0-265 10:266-269 11:270-347 13:348-349 15:350-3327]
	CACACACACACACACACACACACTAAGGAATAATAAGATGAGAACACTTCACGCCCCCAAGAATGGGTTGATGCATTATTTTGAGTGTTAAAGGGAAGCATAAGTATTCACATGTCATTACTAAGTATTCAGAATCCCCATCTGTAAAGCTGTTCTTTTACACTTGGGAACTGAAGAAGAAAGTACAGAGAAATGAAATGTTATTATTCTCTCTATAAATTTTCCCCTGGAGAGCCTTGTAGGTTGTTACTGAACGTGATAATTCCACAGAATGGGCAGGAAGGGCACGCTCACCTTTGTCCTTTTGCTTGGCGGCGGCGCTTGCTTCATATCCGGATTTATACCAAAAGAAATTGAATGGCTGATAGTCACCCTGAGTCTGGTGGGTAAATTTGGGAT…
2	>TRINITY_DN14146_c0_g1_i2 len=5038 path=[0:0-4984 2:4985-5037]
	TACCACACTAGGAAAACGGTAAGATCCCGAAACTGTGGAAAGTGACTCAGCCGGTAATAGAAGCATATGAATACAGTGTGGCCAGCGATCTGAACCTCAGACCCAGCACAAACCAGCCTCACTTTTAACAATCAAGTTATAAGAATCCATCAATGACTCAAGTAGGTTTTGTCAGCCTTATGTAGAGGGAAGTCCTGTTTGTTGTTACTCCAATGTAGTGTGTCACAGATATCCATTGGTGAAGAATATTTGCCGTCACTGGGAACTGAAGGTCAATGTAACGCATGACATAAGTTCTTAAAAATACTTTGATATCAGAAATGATTACATAAGAATATAAATACTACAGGTTTACATTTTCAGTATTTACACATTCATGACAATCACTCATATTCTGTC…
2	>TRINITY_DN2300_c0_g2_i6 len=2132 path=[0:0-620 2:621-2131]
	AGCTGAAAACAGTCATTTTTACCAAGCTTTTTGATCACAGATGGAAGTGATTTGGATCCCAGCAAGAAGCGAGCATTAAGTATTTCCTTGTGTTGCCTGCATTCCGTGTGGCTAGAGTTAGTATTGTCACAGTATAACAAAAAGCCAATGTTTGCTTACCTTAACTTACCTTACCTTACCATCATCTTATTTCTTTGTCGTGTTCCTCGTCCTCGTCCCTGTGCAGCGCTGCGTCAGGCCTTTTTGCTTTGTTATTTATGCATTTATTTATTCTGTTCAGTGGGCGTCGGCACCGTGGCGTCATGTATGCGTGTGTGCTTTTTTTCTGTGCAACTTCAAGGCTGAGAGTGTGTTTATTGAGGTGTGTGGTGACCTTGGTAGTGGGTCTTGCCTCTCTGG…
2	>TRINITY_DN640_c0_g2_i2 len=2344 path=[0:0-419 2:420-705 3:706-999 5:1000-1032 7:1033-1096 8:1097-2343]
	ATTTTGTATCATATTTAATTTATTTGTAGAAATAAATTACACAGAATGTTAGTGGGTCATCCCACTCAGTGACTAGTTTTGATACATTAAAGAAGTGAATCCCTAGTACACATATGTAAACGTCTGTTTGTAGTTGATTGGTATCGGCGGTATGAGAGTGTCACTAACTATTGTTTACATATAGAATACCACGTTTTTTGTTTTATGGTAATGGCAGTGTGATGGAGTTTGTGATTGTTACTTGCGTACATGTGTTGAATTTCAAGTTGTGTTGTGTGTGCGACTCGTCAAGTCCACGTGTGATGGGTGAGACAGCAAGGAAGCAGCACCTCTACTCCTCCTTGTGGTACACACGGACCTCTTGGGAGTGGTAATTGGGCAAGCCAAGCACAGTTAATT…
2	>TRINITY_DN599_c0_g1_i7 len=3264 path=[0:0-115 2:116-121 4:122-272 5:273-804 8:805-942 10:943-1426 11:1427-1429 12:1430-2315 14:2316-2354 15:2355-2399 16:2400-2401 17:2402-3263]
	AACAGACATCAAACGGGGTGGGTGTGCCGGTCTGGGCTCCGGACATTTTTCATATATGTCAATAATGGAGAGAAAATACATAATCAGGGTGGTCCTGGACACGATCATCCTATTAACAGTGGGAGGCTGCATATTTGTGGTGAAGAAAGTGTGGTCCCCCTTTGAACGGGGCATGTTTTGCAATGACAAGTCAATAAGCTACCCCTTTACTGATCACGAGACCATATCAGATGCTGTCCTCCTGCTTTTTGGGGTGGCCATGCCTGTGGTCCTGATGGTGCTGTTGGAGGGATGGCGGGCAAGATACCAACAGATTGGAAAGTCTGTTCAGATGTGTAACAGACGGATTCATTCATGGATGTGGGCATGCTATACTTCCATTGGGGTGTTCCTGTTTGG…
2	>TRINITY_DN1378_c0_g1_i5 len=3345 path=[1:0-784 2:785-933 3:934-1074 4:1075-1835 5:1836-1880 6:1881-3344]
	CACACTACAACACGAGTATTGCGTGAGTGAACAGTGTCAGAGAGCCTGCCTGGCTCAATCCTTCTCTTTCTTCATCGCTCCATTCCTTCCTCCTCTCAATCCCCGCAAACAAGTGAATTGTGTGAGTATTACCCACCACAGCTAGAAAAAGAAAAGAAAAATAAGACGCATATACGTGAATACTGAAGGTAACGGAGTGACAATAAGAATAATAAAAATTGAAATAATGAATTTGGCGATGATAATAATAACAGTGAAAATATTATAATAGTAATAATATTAATAATATATGAGCACAATAACAGAGACAATGTATATAAGAAAACCAGGTTACACCACCATCACAGCTGCTTCAGTGAAATCAGTGGCTGTAGTGATGATTATGTGGATGGTGATGAT…
2	>TRINITY_DN7569_c0_g2_i4 len=3873 path=[0:0-3564 1:3565-3693 3:3694-3708 5:3709-3872]
	TTTTTTTTTTCCCTTTTGCATTTTTGTTTATTATAATGCATACATTGTACAAATAATGGCTGAAACTGGACAGCTCAGACTAGCAACCAAGAATAATTAATGGTGAGGAGGCCAGAGGGAGAGTTACTTACAGACTTGCATCTGTAGGATCACAAACCTGCTCCCCTCAGCCCTATCCTCAAGGCCACACACATCCTTCTCCTCGTTCTACACCTCCAGGCTTACATCAATAGTCTGTCACTGTCTGGCATTGATACATTATTTACTTACTCAGAATCTTGCAGAATCAAGATATATGAGCAAGGCAAGCTAGTTAGTCAGTAGCAATGATAATGATAAATAATAAAACCCTTCACTCCAGCACAAAAAGAGTCTAGCTGGCTCACCATTGTCACTTTA…
2	>TRINITY_DN121_c2_g1_i4 len=16024 path=[1:0-220 2:221-377 3:378-675 6:676-4015 8:4016-11127 10:11128-15548 11:15549-15566 12:15567-16023]
	TTTCTTCTCCTCCTCCACCTTCTCCATCTCCATCTCCTTCTCCTCTTTCTTCTCCTCCTCCACCTTCTCCATCTCCATCTCCTTCTCCTCTTTCTTCTCCTCCTCCACCTTCTTCTGCACCTCTTCCTTCTTCACCTCCTCCTCCTGTTGCTGGTTGTTAGGGAAGGTTAAGTAGGACTTCACTCAAAAACTCATCAGGATTCTCAATTTCATGTAGTAAGCCTACAACATCACAGAACTCAGCAAAGGATGCGATGGGAAGGAGTTCCTCTTGATACATGGAAAGCATTTTAGACGAGGCTTCCACCAGGATCTGATCATTGTGACGGACAAACTCTGCCACACTCACACTCCATTCTCCTTCACTACTCGCCTTCTTGAAGAACATGCTGTAAATGC…
2	>TRINITY_DN175_c0_g1_i4 len=5188 path=[0:0-4144 2:4145-5071 3:5072-5131 4:5132-5187]
	CTCTCTCTCTCTCTCTCTCTCTCAAGGAGTCTATTAAACAGAGAAACAAACTACAAAAATTATCTGCTAAATGGCCCATCACATATGGTGAGACTTTCAAGAAATATAGAAATATGCTAAAATCTTTAATCAAAACTGCAAAGCAGTTATTTTAAAGGTAAAATATTAGATAGCAAAGAAAATACTAAAAAGACCTGGGAAAAACACCTTATTGGCAAGAAAACAATCCCAACTATCATTATCAATGTCTTTCAACAAGTTAGTGACGAATAATGACATAATTGCTGAGTTTTTAATGACCATTTTTGTTCTGTTATCATTAATCTTGAACAAAACTCGTTTACTCAACCATTTTCTTTTGAACATTATATGCCTGATCTAGTCCTTTTTTCACTGAAC…
2	>TRINITY_DN6158_c1_g2_i3 len=3268 path=[1:0-2234 3:2235-2392 4:2393-2532 7:2533-2709 8:2710-3114 11:3115-3267]
	AGCGGTTACATAGGAAGCTAAGGGCCGTACCATTAAATCGTCAGGCGATCACCAGCCCTGGTGAAAGGCTTAATGGTACGATCCTAAGAGTATAAGGGCCATACCATTAAAATTTTCGCGGAAGCTGGCCTGGCCTGGCCTGACGAAAGGTTAAATGGTAGACATGTTAGGATAATTTTTATAGCCAGAAATCAATACAGGTCAAGTAATAGAAAGTATTTTGCATACTCTTTACTGAATAAAAATAACAACATACATATAAATAAAGAGAACAGCATTAAGTAGTCATTTTTTACTTGATTACAATATAACTACTGCATTTACTATTTTGACTGCTGTTCAACAAAATATAACAAAATTGGTTATATATTATAGGTATTGCACCATTTATCCAGCAAG…
2	>TRINITY_DN906_c1_g1_i3 len=2618 path=[0:0-135 1:136-2481 3:2482-2496 5:2497-2617]
	AGAGAGAGAGAGAGAGAGAGAGAGAGAGAGAGAGAGAGAGAGAGAGAGAGAGAGAGAGAGAGAGAGAGAGAGAGAGAGAGAGAGAGAGAGAGAGAGAGAGAGAGAGAGAGAGAGAGAGAGAGAGAGAGAGAGAGAATGTATCACAGTTTGTAATTGGTATCGTCCGTCACTTTCCATCTGTGTTTGTCTGGTCGTAAGTAACATCACGTGCTTGAGGTATGTGGCCCTTGGGAAGGGGAGGACAGGTAGAGGTCAAGGTATCGTTGCTTTAGAATAGTTTCCCTTCATTCTGGACAGCGACAAGGCTATGACATCCACGCCGTTAATAACGAATAATCAATGTAACTCTTCTGCCCTTGGCTTACACGGGGGAGTTGAAATTTCATTACAGTTTCATAA…
2	>TRINITY_DN6488_c0_g1_i1 len=4922 path=[0:0-73 1:74-878 2:879-3585 4:3586-4921]
	CTTCAGATCAACGTACACACACTTCCAGGGTTGATAGTGTAGCCGTCAAATCAGTGTCCTCCCACAATACTTGCGATACTTTGGGATGCAGCTGGATCTTCGGGTTGTGGATGCATTCTACTTGTAGGAGCTAGATGCTTGACAGAGACCGTATCCTCCCTACCGTCTGGATACCTGATATACGCATAGTGAGGGTTGGCCTGTAAGAGTTCGACTTCATCAACATATGGATCAGCTTTGTTATTACGTGCGTAACGCTTCAGTAAAACAGGCCCGGGTTCACACAGCCATGAAGGGATCGAAGCCCCAGTGGATGATCGACGAGAGTACGTGAAAAGCCTTTCGTGGGGAGTAGCATTAGTGGCTGTGCACAACAAAGAGCGTATGGAATGAAGCGCG…
2	>TRINITY_DN48_c0_g1_i13 len=3646 path=[2:0-1022 4:1023-1023 6:1024-1420 9:1421-1422 10:1423-1635 11:1636-1659 13:1660-2490 14:2491-2499 15:2500-2645 16:2646-2767 17:2768-2836 18:2837-2843 20:2844-2898 24:2899-2900 25:2901-2974 27:2975-3162 29:3163-3164 31:3165-3297 33:3298-3298 34:3299-3423 36:3424-3645]
	CCTCCCACCCACCCCATCCTTGGCCAGGCAGGTATGGCCTTCCTGGACTCAGTATTGTCTTTTGTTGAAGGAAGCACACTCAAGTATTTAGAAAAAGTTGAGATGCACTCGAGAACAGTGTATTTCAGTCAGATCCCAGCATGGCAGACAACTGACATTACAATCTTGGTGGTGAGGTGGATAAATTTTTATTGTACGCAAGATGTACATTGCGTCACTGGTGAGGTGCGAGGCTTACTGTGTGGGCAGCCAAGCAAGGTGACCAGAAACAGCAGAGTACAACTAGTGGACAGCCTAATTTTATCTTTTAGTTTTAAGTTTTCTTACCACAATAAATACATGAAAAAAAAAGAGAGAGCTCTTCACTTTCATCTCCACTTCACGTGGGACATAGATATG…
2	>TRINITY_DN1656_c0_g1_i3 len=13105 path=[1:0-2051 3:2052-2263 4:2264-2324 6:2325-2369 7:2370-3463 9:3464-3491 10:3492-3637 12:3638-3705 13:3706-4050 15:4051-4084 16:4085-4139 18:4140-4197 19:4198-4307 21:4308-4355 22:4356-4804 24:4805-4842 25:4843-5751 27:5752-5878 28:5879-6162 30:6163-6364 31:6365-6401 32:6402-6616 34:6617-7080 36:7081-7111 37:7112-7135 39:7136-7196 40:7197-7225 42:7226-7288 43:…
	TGAAGAAACACATTTTATTTTAGCACAACAATTGTGTTGGAAGAGTGTTAGATGAAATTCATAATACAGTTTATCTCACTTGTTATATCTTTGTCAATAAACTCATATTATATAAGTATTCAAATAGATGTCAGTGTGATGTAAAATAATTTACACTACACAGTTTATCACACACGAATTTATAAAGAACAATGGAATTCAAAGTTAACAATGGGCCATTGATATTAGCTTGACAACATAAAACCAGCCAGAATATTTAACAAATTTTTCTGTATAATTTGTTTAACAAAGTATATATAGTGAATAGCTAGCCAACTTATGGAAAAAGGGACTCAATTATTTATTAGTTATCATTATCAAGCTTTGAAAGGAACCTGAACATTGTCACATGTGATTTTC…
2	>TRINITY_DN283_c0_g1_i4 len=4889 path=[0:0-2620 1:2621-2621 3:2622-2707 4:2708-4506 5:4507-4536 7:4537-4730 9:4731-4764 11:4765-4888]
	TTTTTTTTTTTTGATTTTGAATAATCACCTTTATTAGAGTACAATAATTAAGATTTTACACAGGCTTGTGCGATATCAATAACATCGTAGTGACAAGAAGCAAATTAGTAAGATACAATCTTTTTGGGGCAATGCACAGTATTCAGGAAAATAAAGTTTTTAAAAAAAATTAAAATCAAATAAATAATGCTTGAAGCAGACAGATACAGTAAGAACATTTCATTGGTTTGTTTCAACAACTTGGAATGAAATTATGGAAAAAGGCACTTCTTTAGTTCATTTTCCTTTTATGGCCTTTTGCCCACTTCGTGAAATCCATTTTCCCCACCTGTTAACCTGCTCACTCCAGCTTCCTACTAACATGAAATATATAAGTATAAAATGTGGTGCCTTTGTTGG…
2	>TRINITY_DN225_c0_g1_i6 len=5378 path=[2:0-56 3:57-57 4:58-379 6:380-681 8:682-5377]
	GATCTCTTAATACTGCACAAACCACCTTCATTGCTTGGATAATCTTATTTACTCCTCAGAAAGAGACAAGATGGCTGAAGAGGAAAATGTTCAGATACAACCAGTGACAGAGGAGGAAGAGGAGCCCATCAATTACAAAACCCCACCAGAGAAAACCCTTCAGGAGATGATTGAGGCAGACCAGGATGATGAAAGTCTCCGCAAATACAAGGAAACTTTGTTGGGTGGTTCTGCTGCTGGAGCAATTGTTGTTGACGCTAACAACCCCAAGCGAGTCTTGGTGCGCAAATTGGTGCTATTAGCTGAGGGTCAGTCAGAAAAAGAGCTGGATCTCACTGGAGACTTGCATGCACTCAAAGATGAGGCCTTTACCATCAAGGAGGGCATTAATTACAAAAT…
2	>TRINITY_DN3132_c0_g1_i5 len=7841 path=[0:0-1656 2:1657-4642 3:4643-4711 4:4712-4712 6:4713-4972 7:4973-5056 8:5057-7840]
	GTTTATATATATTTTTTCTGAACCCTTTCATTCTAATTAGTACTGAAAATAATTACTCCTACTACCGATGCCATTTTTATCATGATTCCATAATAGTATACCTCAGGTTTTGTCAACACTCATCCTGTTATGTGCATATCATAAGAATCTCACTCACCTAGGTTATTCCTTAATTTCCTCAGTATCATCTTGGAGGTCATTCCCATTACCAAAATTTAATGATCAAACTTTATTTAGGTTCATATGGAAGTTTACTTTTCACATTAAGCATTTATTTGAAAACTCGGTAAGTGACCACAATACTTGGAGCTACTGAGTCTTGCATTAGGCACACTAGACTGAGAGTGGGCAGAAAATTTTTTCTGTGTGGCCCTTCTTTCAGCTGGTAACCTAAGTCAA…
2	>TRINITY_DN3140_c0_g1_i6 len=7714 path=[0:0-101 5:102-908 6:909-1101 8:1102-1105 9:1106-1147 10:1148-1707 11:1708-3092 13:3093-3711 15:3712-3853 17:3854-5548 19:5549-5861 20:5862-5863 21:5864-7713]
	CCACTCAGTGAGCAACATCGTCTAGCGCAGTGCGTCACCAACAGCGAGGGAGGTAGCATTCACGTTTTGCATCTCCTCGCGTAAACTACTACACTTCATATTGACGCGCACGTCTGTTGGGGACACAAGTTCCCCGCCCAGCTGCCGAGGAGAGAAGAGGATGAACTACATTGGCAAGTTCATATCCAACTTCAAGGATTTCTACAACGAGATCAACGCTGCTACGTTAACTGGTGCCATCGACGTGGTTGTGGTGCAGCAGGAAGATGGCACGCTGGTCAGCTCACCTTTCCACGTCCGCTTCGGCAAGATGGGCGTCCTTAGGAGTCGGGAGAAGGTGGTTGATATTGAGATTAATGGAGAGCCTGTTGACATCCACATGAAGCTCGGAGAGACAGG…
3	>TRINITY_DN8_c3_g1_i3 len=2514 path=[1:0-250 2:251-262 4:263-316 5:317-2513]
	AGATGCTTGGAGAGAAAATACTTTTACTACCTTCTTTCAATAACAGATACACATGCAGGATCTAACCTAACCTTACCTAACCTACGCAAGCAAGATCGTTAATATAGATGCTTGGAGAGAAAATACTTTTACTACCTTCTTTCAATAACAGATACACATGCAGGATCTAACCTAACCTTACCTAACCTACGCAAGCAAGATCGTTAATATAGATGCTTGGAGAGAAAATACTTATACTCTTCTTTCAATAATACACATACAGGACCTAACCTAACCTAACCCTAAGCTAACCTTACCTAACCTAACCTAACCCTAAGCTAACCTTACCTAACCTAACCCTTCAACACTCAGACACACCCCAAGGATCTGACCTAAGCAAGCATTGTGCCGTCTCAACAA…
3	>TRINITY_DN8_c3_g1_i1 len=2313 path=[0:0-61 4:62-115 5:116-2312]
	ACCTAACCTAACCTAACCCTAAGCTAACCTTACCTAACCTAACCTAACCCTAAGCTAACCTTACCTAACCTAACCTAACCCTAAGCTAACCTTACCTAACCTAACCTAACCCTAAGCTAACCTTACCTAACCTAACCCTTCAACACTCAGACACACCCCAAGGATCTGACCTAAGCAAGCATTGTGCCGTCTCAACAATCCAATTATATTCCTGACTCACATTAACATACACCCCAGTCGTACTAGTCTCAAAGGGAATATTATAAGACATTACACCTGTTAACACATACACACCATTGTAGCCATCCCAGCAGAGCAGAGGAGAACCACCACTCCTATAAGACATTTTCGAGCTAGTGCAGAGAGAGGAAGGATGATTAAGACTGTCTCCGTCCACTT…
3	>TRINITY_DN209_c0_g1_i9 len=2039 path=[1:0-502 2:503-1163 3:1164-1203 4:1204-1301 6:1302-1312 7:1313-1358 11:1359-1382 14:1383-1385 15:1386-1390 17:1391-2038]
	CCGATCTGCCAGTCGTCAGAGAGTGCTGTGCCGTCGTTTGATACGGTCGTGCGCCCCCGTAACTCTCTTTTCCTTTCTCACTCTCACTCTCTCTAACCCACACCAACGCCCACACCACCTCCATTATCTCTGCCGTGCTGCCCCCGCCCACGCCCACGACCCCCCGCCCACTGCTAGTACTCAGGAGCGATGAAAACCTCACTCCTACTCCTCCTAGGACTCCTCTGTCTGGCTACTGCGAAGCCCCACAATGAGGGGAAGAGGAACCACACCCCAAAGAGGACACGAGAACACAAGCTGACCAACCGGATGGAACACGACCACCACCGACGTGAGCACGGGACTCCCCATAAGGCTGAGACTCATCACGGTAAGAAGTCATCAGCCCGCCGCCCTGCC…
4	>TRINITY_DN808_c0_g2_i6 len=5909 path=[0:0-391 1:392-393 2:394-1204 3:1205-1206 4:1207-2279 5:2280-2280 6:2281-2342 8:2343-2684 9:2685-2765 10:2766-2766 11:2767-2889 13:2890-3773 14:3774-3802 16:3803-3874 17:3875-3986 18:3987-4002 20:4003-4130 22:4131-5169 23:5170-5238 24:5239-5591 25:5592-5908]
	GAGAGAGAGAGAGAGAGAGAGAGAGAGAGAGAGCACACTCTTTATGGGATGAATACATATAGTTGTCTTTTCATTGTTTATTGTCAAGAACACCCTTACAAATATTTTAGAAAATAATGGAGAAGTCTTATCATGAAAATAAATAACAGGAAAGAAAAGGGTTACTAGCAAGTCTGTCATCTATAGCTACAAGAAAACTTTGTACGTAATATAAATATGTTAAAAGACTTGCTCATCCTAAATGGAAGTAATGATTATATGCATGAAAATCATGACTATGTAAAGGACATTCATGAAATGTCCTCCCACATAAGTAACAGTTCTTAAATAGTCTAAAATCAAGTCATTGGAAAGGATTAGTTTAGTCTGAGCCAATTTAGTACATAATGTACATGTCTT…
4	>TRINITY_DN822_c0_g2_i3 len=5911 path=[0:0-480 6:481-636 7:637-637 8:638-640 10:641-641 14:642-4660 15:4661-4943 17:4944-5910]
	TGTGTGTGTGTGTGTGTGTGTGTGTGTGTGTGTGTGTGTGTGTGTGTGTGTGTTGATATGATGTCCCAGTGGTCATGGGTGAGTAGCATGTGTGTTGTTCCTTCCTTGCTGACAGAGCAATACTTTAGTTAATTAAATGCTTTGGGAGTACATGCATTAAACATTGAATTGATACTTTATTAATACAAGGAAAGCCTTATAAAATTTTACAAAATTATTGTTGTGTTAGTTTTTGTGAAACACGACATTTTGAATTTAATCCATTAAATATATGAACTTGACACTGATGTCTCCAATATATTGACAGTTATGAATGAACTGAACCTTCTTTTAATACAACATAAAAATAAGCTTTGCACTCAGCACTGTTGCTTCAGCTGTAAATTAATCTTGCAAGCC…
4	>TRINITY_DN15226_c0_g1_i3 len=7223 path=[1:0-195 6:196-4052 7:4053-5905 8:5906-5926 9:5927-6065 10:6066-6089 12:6090-6413 14:6414-6484 15:6485-6867 17:6868-7133 19:7134-7222]
	AGACGCCTGAGAGGGAGGTGTTTGCACTCTTCCCTCTCTTCCACCACCCTCGCGTTCCCTCTCTTATTCTTCCTCACTCCCTTTCCCTCCCACTAAGAGGAAGGGTGTGGGTGTAGGAGGTGATTGTGAGGGTGTTAGTGTGTTGTTACCCTTGTCAGCAGCAACTTAGGCCACCTCTAGACCGTCAAGCAGCGGAAGAAGGGAAGATGACGGTGGGACTGCAGAAGAAGGGCCGGTTAGTGCTTCAGGATGGCTCAGTCTTCCCTGGAGAGATTTTTGGGGCGTCCAAGGCTACAGCGGGGGAAGTGGTGTTTCAGACGGGCATGGTCGGCTACCCTGAGGCGTTGACCGATCCTTCATACTGCGGCCAAGTGTTGGTGTTGACCTACCCCTTGGTGG…
4	>TRINITY_DN1907_c0_g1_i1 len=3419 path=[3:0-515 7:516-687 9:688-689 11:690-1003 15:1004-1085 17:1086-2933 19:2934-3018 23:3019-3187 25:3188-3192 27:3193-3203 29:3204-3247 32:3248-3418]
	TTTTTTTTAAAATCCACTTCAACTTTTTATTTATTATTAATCATATGAATAGATATACTAAGGTAAAAAAAATTTTCTTAATTACACTGCTAAATTGAATGTCTTACGGTATTAAATTTGCTTGTACAGATAATTACCCATCTTATACTTGGGTAACATTTATTCTTTGCCATTCACTTCATGTTAGAAAACGCATGGGATTTTACATGATACTTTAGATATGAAGAGTTGTTTCTTATGAACTAAGGTATATACTTACCAGAAACTACAATTTGTTAAGGTAAATTTGAACACAAACAGTCATATTACTGTTACTTAATGGTATTTACTTGATGGCAGTCTGTTATTATAGGTTAACTGTGTGCAGCCTGAACCTCCAGTCACCCTCTGGTGTTGTAG…
4	>TRINITY_DN1907_c0_g1_i18 len=3251 path=[3:0-515 9:516-517 11:518-831 14:832-916 17:917-2764 19:2765-2849 23:2850-3018 24:3019-3069 31:3070-3079 32:3080-3250]
	TTTTTTTTAAAATCCACTTCAACTTTTTATTTATTATTAATCATATGAATAGATATACTAAGGTAAAAAAAATTTTCTTAATTACACTGCTAAATTGAATGTCTTACGGTATTAAATTTGCTTGTACAGATAATTACCCATCTTATACTTGGGTAACATTTATTCTTTGCCATTCACTTCATGTTAGAAAACGCATGGGATTTTACATGATACTTTAGATATGAAGAGTTGTTTCTTATGAACTAAGGTATATACTTACCAGAAACTACAATTTGTTAAGGTAAATTTGAACACAAACAGTCATATTACTGTTACTTAATGGTATTTACTTGATGGCAGTCTGTTATTATAGGTTAACTGTGTGCAGCCTGAACCTCCAGTCACCCTCTGGTGTTGTAG…
4	>TRINITY_DN1907_c0_g1_i19 len=4072 path=[0:0-694 8:695-993 13:994-1220 18:1221-1877 20:1878-1878 21:1879-3624 22:3625-3671 23:3672-3840 25:3841-3845 26:3846-3868 30:3869-3890 31:3891-3900 32:3901-4071]
	TATGTATATATATGTATATATATGTATATATATGTATATATATGTATATATATATATATGACATAGATGATCCACAGCATTCCTCCCAGCCAGGGATGAAATACACCAATAACAACAACAAATGATTACTCTCAACTTTGCTACTAACGGGTTAGAAGTCCTCATAGGCACTTTTACTGCTAACAGCAAAGTTGATACCAAAGGTAAAAGTATAAATTAATGCTGATAACTTTGAGAGCAAAGTTGAGACCAAAGTCACCTTTTAGGAATAAAGTTTACTTTGAGAATAAGTGCAGCATTCGGCCCCTGGATTATTGAATGATTGGAAAGAATACAGTTTTACAATGATAACTTTATTATCTATTCAAACAGTTGGAAAGCCCTTCTACAGACATTTCG…
4	>TRINITY_DN1907_c0_g1_i16 len=4251 path=[0:0-694 8:695-993 13:994-1220 18:1221-1877 21:1878-3623 22:3624-3670 23:3671-3839 25:3840-3844 26:3845-3867 30:3868-3889 31:3890-3899 32:3900-4070 34:4071-4177 35:4178-4250]
	TATGTATATATATGTATATATATGTATATATATGTATATATATGTATATATATATATATGACATAGATGATCCACAGCATTCCTCCCAGCCAGGGATGAAATACACCAATAACAACAACAAATGATTACTCTCAACTTTGCTACTAACGGGTTAGAAGTCCTCATAGGCACTTTTACTGCTAACAGCAAAGTTGATACCAAAGGTAAAAGTATAAATTAATGCTGATAACTTTGAGAGCAAAGTTGAGACCAAAGTCACCTTTTAGGAATAAAGTTTACTTTGAGAATAAGTGCAGCATTCGGCCCCTGGATTATTGAATGATTGGAAAGAATACAGTTTTACAATGATAACTTTATTATCTATTCAAACAGTTGGAAAGCCCTTCTACAGACATTTCG…
4	>TRINITY_DN1907_c0_g1_i17 len=1155 path=[2:0-339 5:340-668 19:669-753 23:754-922 24:923-973 31:974-983 32:984-1154]
	GTCGTTGGACTGACGGAATCTGCATCGGAACATCAAGATTCAAGATCACAATATCAAAATGGCGGCGACGCGGCTTGCTTTAAGTAAGTATTTACGTATATTTCAGGTATTTTCATGCATATAATTGTGTGTGCAAGCTTGTGTGTGTGTTTATGTATGTCCGTGGAGGTATTTGATATAGAATAGGCACTTGAAACCACTGTGCGAGTGAGAGTTTCGATGGCTACTATCTGCCTATTCTCGTTTTTATGGCTGTGTTTACAGTGACAGGAATATTATACAATGATATAATTACACTTTTCCACCACGGCACATTCTTTAAACTTCACATGTATAAGGTAAGTGTTGAAGGGAAGGTGTATAGGTGTTAATAATGGCCAGGTGTTGGCTAATTAAGGT…
4	>TRINITY_DN1907_c0_g1_i15 len=4180 path=[0:0-694 8:695-993 10:994-994 13:995-1221 18:1222-1878 21:1879-3624 22:3625-3671 23:3672-3840 24:3841-3891 31:3892-3901 32:3902-4072 34:4073-4179]
	TATGTATATATATGTATATATATGTATATATATGTATATATATGTATATATATATATATGACATAGATGATCCACAGCATTCCTCCCAGCCAGGGATGAAATACACCAATAACAACAACAAATGATTACTCTCAACTTTGCTACTAACGGGTTAGAAGTCCTCATAGGCACTTTTACTGCTAACAGCAAAGTTGATACCAAAGGTAAAAGTATAAATTAATGCTGATAACTTTGAGAGCAAAGTTGAGACCAAAGTCACCTTTTAGGAATAAAGTTTACTTTGAGAATAAGTGCAGCATTCGGCCCCTGGATTATTGAATGATTGGAAAGAATACAGTTTTACAATGATAACTTTATTATCTATTCAAACAGTTGGAAAGCCCTTCTACAGACATTTCG…
4	>TRINITY_DN1907_c0_g1_i12 len=4168 path=[0:0-694 8:695-993 13:994-1220 16:1221-1221 18:1222-1878 21:1879-3624 22:3625-3671 23:3672-3840 25:3841-3845 27:3846-3856 28:3857-3857 30:3858-3879 31:3880-3889 32:3890-4060 34:4061-4167]
	TATGTATATATATGTATATATATGTATATATATGTATATATATGTATATATATATATATGACATAGATGATCCACAGCATTCCTCCCAGCCAGGGATGAAATACACCAATAACAACAACAAATGATTACTCTCAACTTTGCTACTAACGGGTTAGAAGTCCTCATAGGCACTTTTACTGCTAACAGCAAAGTTGATACCAAAGGTAAAAGTATAAATTAATGCTGATAACTTTGAGAGCAAAGTTGAGACCAAAGTCACCTTTTAGGAATAAAGTTTACTTTGAGAATAAGTGCAGCATTCGGCCCCTGGATTATTGAATGATTGGAAAGAATACAGTTTTACAATGATAACTTTATTATCTATTCAAACAGTTGGAAAGCCCTTCTACAGACATTTCG…
4	>TRINITY_DN1907_c0_g1_i10 len=4061 path=[0:0-694 8:695-993 13:994-1220 18:1221-1877 20:1878-1878 21:1879-3624 22:3625-3671 23:3672-3840 25:3841-3845 27:3846-3856 28:3857-3857 30:3858-3879 31:3880-3889 32:3890-4060]
	TATGTATATATATGTATATATATGTATATATATGTATATATATGTATATATATATATATGACATAGATGATCCACAGCATTCCTCCCAGCCAGGGATGAAATACACCAATAACAACAACAAATGATTACTCTCAACTTTGCTACTAACGGGTTAGAAGTCCTCATAGGCACTTTTACTGCTAACAGCAAAGTTGATACCAAAGGTAAAAGTATAAATTAATGCTGATAACTTTGAGAGCAAAGTTGAGACCAAAGTCACCTTTTAGGAATAAAGTTTACTTTGAGAATAAGTGCAGCATTCGGCCCCTGGATTATTGAATGATTGGAAAGAATACAGTTTTACAATGATAACTTTATTATCTATTCAAACAGTTGGAAAGCCCTTCTACAGACATTTCG…
4	>TRINITY_DN1907_c0_g1_i11 len=400 path=[1:0-134 22:135-181 23:182-350 25:351-355 27:356-366 28:367-367 30:368-389 31:390-399]
	CGTTGTTTTGGTGGTATCGGCAATCCCCAACCTGGACCACGTTCAGCGAGGTGGGGGGGTGAAGAATTTGCCCACCGAACGATATTGGACACTTAAAGCGTTTACATGTGTCGCATAACTTCGTAACGTCTTGCCTTGTTTTCACGAACACGATTTTAAGGAGAAATGTCTTGGTTGGTGTTGCCACAATTTTCCTAATATATTTCAATCTTAATGCTTGTTTTTAGTTTTCTTTTATATTAAAAGCGATATATATTATATACATATTTTAAATTATAAGCACTGAAATGATCTCAAACATCTTAATTTCTTCAGATTTATTCGAAATAGATATCATGGTTTCTCCGTATATTTCGCACCGCTTCCATCCTAAGGTAGAGGCCAACATCTCGCTATGTGA
4	>TRINITY_DN9221_c1_g1_i2 len=5043 path=[2:0-185 3:186-395 4:396-5042]
	GAGGAGGAGGAGGAGGAGGAGAAGAAGGAGTAAAGGAGTGTATGTGAGAGTGTGTAGTGAGAATGAGAGGAGTAAGGAAGGAACTGAAGGAGTGAAGAGACAGAGACAGTGATAGAGAGATAGTGAAGAGAAACGAAGTGAAGACAATAAGGAGTGATGGAGTAGACAATGGAGGAGACATTGTATACAGATGTGTGTACCGGAGATAATGTAGCTGAAGTAGAGCTCATCAGTTTGGTTCAAGAGCAAATTCCATGTTATAAGCTACGGGCAGACACCTTTACGGAATTTTCGGGTTACGATAACGCCGACTGGAGCGTACCTTTCCCTGCTCTGAAGGAGGAGGAGGCAGAGGCACTGAGTCCGGAGCAGGCTGAGGGAGCGTTGGCATACTTCGTG…
4	>TRINITY_DN4816_c0_g1_i3 len=4976 path=[0:0-257 1:258-258 2:259-487 3:488-953 5:954-967 6:968-2177 8:2178-2342 10:2343-2525 12:2526-4975]
	GTTCACGAAATTCTGTATTATATCCAGGATAAAATGTCTATATAACACATAGTGATGAAGATAAACTACAACATATGTATACAAGATCCTGGATGTCATCTTATTCACTCTGACATCAGACAAGCAACTTAATTATGGGCTGACTCCTGAGGGAGGGAGTATGGGTAACCAAGTGACATGAATTTGGTATGAACATTTGTGAAATGAATTAAGAAATTATACTGTTAATGAATGCACAGTATTTTAGTTGATGGTCAAGTATAAAGCCGCAGAAAGGCAAAGGTGAGCTCCAAAGATTTTCAAATGTACTCTTAGTAGTTATCAGCCATTAGTAGGCAGAAAAAAACAACATTCACTGCTAGTAACTGAAGCAACAAAATTCCATACTTCTCCATTTAG…
4	>TRINITY_DN1283_c2_g1_i3 len=4436 path=[0:0-581 2:582-1332 3:1333-1334 4:1335-2061 6:2062-4435]
	AGAGAGAGAGAGAGAGAGAGAGAGAGAGAGAGAGAGAGAGAGAGAGAGAGAGAGAGAGAGAGAGAGAGAGAGAGAGAGAGAGAGAGAGAGAGAGAGAGAGAGAGATAAGAAAGAACGAGAAATAGAGATAATTGACGAACAGACCACTTTCCAGAATGTTCACTAGTAAAGGCATTTCCTCGAGATGTGAAAAAAAAGTATATTTAGTAATACGTACAGTAGTTACGGGCAATACAGTGCTAAACAGTTGCTCCTTTCTAATTACTCTGGTTGATCTATTGTCGTGGATGACTTAGCTGCTTGGATGCTTGCTTTTACTCACTCACTTACTCGCCTCTTAGTCAACTTAAACTTAGGCTGAATATTAGCTCCTGTGAGTGATTGATGTGTGAAAGTATT…
4	>TRINITY_DN427_c1_g1_i3 len=4394 path=[2:0-496 3:497-618 5:619-1397 7:1398-1699 8:1700-1702 9:1703-2086 10:2087-2088 11:2089-4393]
	ATAATAGTAGTAGTAGTAGTAATAGTGGTAGTGGTGGTGGTGGTGGTGGTAAGATGTGGGATAGTTATGGTCTGGCTGGGCAGCAACGCCGTGTCTCCCTAATCAAAGTTTGCATTGTGGAACATATCACAGAAGATTCATGGTATATTATAGTTATCTTTTTCTTTAGTCCTACAATACGCTTCTTAAAAACTGTGAATATGATATAACCAGCAGCTAGGAGGAGAAGGATGTCAGTGTGTGTATGTATGTATGTATGTGCGTGACAAAGTGTTTCTACATAAAAGCAAAACTGGAATGTTACACGGAGACGAGTGACGAGTGACCAACCACATCAGGTGTTACTTAATAGTCATGTGGCGGTACAGATGTTGCTTTGAAGTCCTTCCCACACCCACT…
4	>TRINITY_DN3532_c0_g1_i1 len=2641 path=[0:0-1886 2:1887-1913 3:1914-2640]
	CACGTGACTATCATACTGCTGCTGCTGCTGCTGCTGCTGTTGTCTGGTGGTTGGCTGGTGGTACAGCTGTCTGACCGGTTTTGTGTTAGTGTTGGATCCACCAGGCTAGTGTAAGGGTTTACTTACGTCTGTCTCTAAGTCGTATTTGTATTTAAAATGAAGTCTTTCGTTGAAGTGAGTCCTGACAGTCACTTCCCTATTCAGAACCTTCCCTATGGAGTCTTCTCTACACCTGACAATGAAAGCCGTCGTATTGGTGTGGCCATTGGTGACCTGATCCTGGACCTGTCTGTCATTGCACACCTGTTCACGGGACCGATACTCAAGAACCAACAACATGTATTCAAGGAGTCCAGCCTGAACAGCTTCATGGGGCTGAATGCAGACGCTTGGAGCGAG…
4	>TRINITY_DN7682_c0_g1_i3 len=3963 path=[2:0-1090 3:1091-1635 4:1636-3512 7:3513-3724 9:3725-3962]
	GCATTCATACCACATAAAACTAATAAAAAATAGGTTTTAAATTACCTTATATTTATGCATTATATTAAAATCTCATTATTTACAATAATATGTACATATGTAGTAAAATATTATTATTAATCAGATCCTTCAAGGCTTCAAAGCTCTTCAACCAATCATAACTACAAATAATAGCCCACTAGAAACTATTTCTTCAATCTCAAACAGAGTTTACATAAGTGGTATAGAAATATTCCAAAAAATAGAATGTTGAGAAGCAAAATATGTACTTTACTACATGAAAACCCTTTAAGCTGCAAAAAAAAGTCTCCCTTTAGAACTAAACACATTATGTAATGTATGTCATGGATATGAAAATATGATTTGTGAATAAATATGAAAAATTTTATGAAAATTTTT…
4	>TRINITY_DN11165_c0_g1_i1 len=2465 path=[0:0-2464]
	ATATATATATGGAAATGAATAATGCAGTACTAGCTGGATACATTTCTGTTTACATTGTGACTAACATAAAAAATGTTTTGTTTGGATTTGGAAGATGTTAGATGTTTGCAAAAATCTGATTGCCTTCACCGGTAAAGAATGAGTTACATTTAATTAATCTATGTAGTGCATTAATGTTGCTTGCAGTTTCAATGTTTATTAGTTATTGATTACTATTGAAAATATCTATAGCTAATAAAAGTTTCATAGAATGCATTTGCAAGAGCAAGCTCATTTTTAGAAACTACATTGTGACAATGATGGTTACCCTTGAGATTAACTAATTTGAAGTTGAGGTATGTGTAGGTCATTCTGATTGGGCTCTCACAGGAGTAGAGTGGTGCATATTTTTTGGCTAAT…
4	>TRINITY_DN14146_c0_g1_i1 len=5075 path=[0:0-4984 1:4985-5021 2:5022-5074]
	TACCACACTAGGAAAACGGTAAGATCCCGAAACTGTGGAAAGTGACTCAGCCGGTAATAGAAGCATATGAATACAGTGTGGCCAGCGATCTGAACCTCAGACCCAGCACAAACCAGCCTCACTTTTAACAATCAAGTTATAAGAATCCATCAATGACTCAAGTAGGTTTTGTCAGCCTTATGTAGAGGGAAGTCCTGTTTGTTGTTACTCCAATGTAGTGTGTCACAGATATCCATTGGTGAAGAATATTTGCCGTCACTGGGAACTGAAGGTCAATGTAACGCATGACATAAGTTCTTAAAAATACTTTGATATCAGAAATGATTACATAAGAATATAAATACTACAGGTTTACATTTTCAGTATTTACACATTCATGACAATCACTCATATTCTGTC…
4	>TRINITY_DN608_c2_g1_i3 len=6340 path=[1:0-5617 2:5618-5904 3:5905-6187 5:6188-6339]
	CGGTGCCGCCGCCACCACCACCACTGCCACGACCACGACTAAGCTTTCCTCACTCGCCGTGACGCAACTGGACGGTGCTCACCTTAGTCTTATTATAGACACTGCCCAGCCACTGTCAAGATGGCTCCCCGTAAAAAGCAGGATGACCATGAGAAGCAGACTCGTATTGCCATCGTCAACACGGAGAAATGCAAACCCAAGCGATGCCGGCAGGAATGCAAAAAGTCGTGCCCAGTGGTGCGGATGGGCAAGCTCTGTATCGAGGTGACGCCAAATGAAAAGATGGCTTCTATCAGTGAAGAGCTCTGCATCGGGTGTGGCATCTGTGTCAAGAAGTGTCCGTTTGAGGCAATCATGATCATCAACCTGCCAAGTAACCTTGAGAAGGAGACTGTCCAT…
4	>TRINITY_DN656_c0_g1_i17 len=6457 path=[1:0-4701 2:4702-4772 3:4773-4998 4:4999-5000 6:5001-5433 8:5434-5741 10:5742-5916 11:5917-5917 12:5918-6264 14:6265-6456]
	GTTTCATGAAAATTGCTTTATTCAGTAATCTGATATAAATACATGCAAGAAGCTACTATTGACTAATACAAATTTGCACATACAAATTGTGGAGTCGATTCTCATTAGATAATGTTCTATTTCTTGTTACTGGAAAAAAAATGAATGATTAATCTCACCATATGTAGAAAATATCACTCGTTTATAGGATAAGCATTATGTGAAACAATTCAACATTTTCAGGCGAGTATAGATGCTGTTTATAGTAATAATACATTATATGTAGTTTGTTATATGTAGTTCAGAGTGAACTTTGCACTGTATATACTATAACATTTTCATCATTAGTTGCATAATTTTCACTTTCATATTGCAAAAAGTTACATTCACTAGAAGTACACACAATAAATATTTTGTGTA…
4	>TRINITY_DN1356_c0_g1_i8 len=6242 path=[0:0-462 3:463-650 5:651-1111 6:1112-4787 8:4788-4826 9:4827-4905 13:4906-5021 15:5022-5349 16:5350-5438 18:5439-5623 19:5624-5702 20:5703-5728 22:5729-5768 24:5769-6241]
	GTCCGTGGACAGACGGCGGCGTGTCTGTGGCGGTGCTGTGAAGCTAATCATCTAAGAGCCAGACACCAATACCTGCGAGTCTTACTTCCTTAGCTTTTAAGCACCGTCCACCACCATGCCTGGCCACGTTAAGAAGACCACCGGGCCAGACCCCGATCCCACCGAGTTCCTCTTTATTTCCCTCGAGCAGAAGCGCATCGACCAGACCAAGCCTTATGATTCTAAAAAGTCGTGTTGGGTTCCTGATGACAAGGAGGGTTTCGTTGAGGGTGAGATCCAGGGCACCAAGGGAGACATGGTGACTGTCATGGCTAAGGGTGATACCAAAACCCTAAAGAAGGATCTTGTGCAGCAAGTCAACCCACCCAAGTTTGAGAAATGCGAGGACATGTCGAACTT…
4	>TRINITY_DN1366_c0_g1_i6 len=5457 path=[0:0-2705 1:2706-2714 2:2715-2736 4:2737-2759 5:2760-2775 6:2776-2784 8:2785-5456]
	AAAAAAAAAAAAAACAAAAAAAACAACAACAACCGGTAACAAAATTTAGTTGTAACTTCTCAACAGTATATCTATTTGGGAAAATAGCTGAATGAACACTGCCATTATGTACATTACTACGACAAACTGCTGCAATCACCATGCGCACACAAGCATCCATTACCAATAAAGCCTCCATTTCTAAACTTTTCTACACACTGCTTTCATTCATCAAAAAAGTAATTGTGAATGTTCAGGGCCCTTCCCTTCATATATTTGTTGAATAAACAACAAGGTCTTTCATCAAATAAATGACATAAACCTTTTAAACAATCAAAAAGTAAACACAAAAAGCATATCAATAAATAGGCAACATGAAACTAATTTCCTGGTGAATTAATGTTAACATTTTACAGAAAT…
4	>TRINITY_DN184_c0_g2_i4 len=4573 path=[0:0-1103 1:1104-1184 2:1185-1292 4:1293-1340 5:1341-1343 6:1344-1542 8:1543-2105 10:2106-2264 12:2265-2351 14:2352-2458 15:2459-2466 16:2467-2762 18:2763-2902 20:2903-3550 22:3551-4572]
	CTAAGGGTTACCAGCGCAGGAACAAAGCACAGTCTTTTGATAGACGTGACGGGGTGCGTTAGTGAGAGCTCTCTGTTTTAGTGTCAAAATGTTGAAGCTTTTAGCGTTCTCGACTGTTCTTCTGATAGGTGTTCGGAGTGCAGAAGTGTCTCTGATCTTCGACAGTACAAAGATTGTGGTTAATCCTGGCGACCCGTTGTACCTTGACTGTGGCGTGCGAGGGGAGATGCGCTCCTGCATATGGGGGAACGAGAATAAAGAAATTTTCCAGGTTGAGGATGTGTACAACAACCTGTACGACGGGTATAGTAAACCTGAGAACACTAATGGCAACGAATGTGGCATGATAGTGAACTCTGTCAACACCCAGCATCACGGGGAGTGGACGTGCACGGTGTT…
4	>TRINITY_DN106_c0_g1_i9 len=7406 path=[0:0-2650 2:2651-2738 6:2739-3589 7:3590-3617 9:3618-3778 11:3779-4269 12:4270-4310 14:4311-4452 16:4453-6537 17:6538-7405]
	TAGTTTGCACTGCAGTCAAATACCACTCTGAGTTTCCCTGGTTTCTTAGAGTGATACACTCCATGATGTGGAATGTACCAAACTTGACCATCATCCTTATTTAGATCCTTCTCAGGCACAACCTCTGCATAGCCTTTATCTATCATATTATCCAAGAACACTTTATAGTTATCATGGTGTTGTTTATCTTTGTCAAGTCTGCCTTTTAGCTTCATTAATCTATGCTCTGCCAAAGTTTTATTGTTTGGAAGCTTGACATTGTCGTTTTTAAGAGGAAGAGGCAACTCGTAATGCCTGTCTTCCAGCTGATGTACTCCAGCTTTCATTTTATTCATAAACCTTTTGTCTTCATACGATAATAGAACATCAGCTGACTTCCTTTCATTGAAATCAAGCTCA…
4	>TRINITY_DN10903_c0_g1_i5 len=3055 path=[1:0-711 3:712-3054]
	ACACACACACACACACACACACACAGCCAGTAGCAGCAGCACCACTGTCACCATGTGTGCATTCGTTCTCAGTAGTACTCTGTTTGCTGTTATTAGACTGAGCAGTGCAGTGTGGTAACTGAGGTGACATGCAGAGGAGTGTATTCTTAACTAGTAGACGTAGATGAAAGGATTGGAAGCTGTAATAACTTGCTCAAACCTGTCATTATTAATATAGTCACATAAATGATGGACTGGCAGGCATTATTAGAGTGTTTAAGGCTAATGCTCAGAGTTGTAATGTGAGGTTGCCATGGAAGGATGTGGTGGTGGTGGTGGTGGTGAATACAACGTTACTTCATTAGGTCCGTCTACATGCAGGTGGAAATATTTTGAATCTAATTGGTACCACTGATTGTT…
4	>TRINITY_DN6235_c0_g1_i7 len=4282 path=[0:0-534 2:535-1376 4:1377-1567 5:1568-2483 7:2484-2739 9:2740-3554 11:3555-3796 13:3797-4281]
	CGTCCATTTTATTATCATCATAATAACCACATTTGATGCCTGCTCCCCTCTATGGTTCCCTTACTTGCAATTTCCATGGCAGTAATATCCAAGGTTGTTTGTGAGCATCAATTACTATTATTACTGATAAATTTAAGTAAGCAGAGCTCAACCTAGCATCACCCTTGGCAGTTGAAATATGGATAGAAATAACTATGGTAAGTAAACACCAATCCTCACTCCATCATCTTTGTGAAACATCTCTGTATTCCTTGTGCATCATGAAAGATAACCAAAAGGGCTGAGAACCCTACTTATTTATCCATTGTGAGTGTGTTTCTGGAAGTCTATCAGTACATGTCATTTCCAGTCTACTATTTTCTCTGAAATTCTTCAACACTATGTTTCCCGTTTTAAAGG…
4	>TRINITY_DN56_c0_g1_i7 len=5227 path=[0:0-3344 2:3345-3348 3:3349-4055 4:4056-4058 5:4059-4777 11:4778-4947 13:4948-5226]
	AGAGAGAGAGAGAGAGAGAGAGAGAGAGAGAGAGAGAGAGAGAGAGAGAGAGAGAGAGAGAGAGAGAGAGAGAGAGAGAGAGAGAGAGAGAGAGAGAGAGAGAAATATTCTGCTCATTAAATCTTCTGATACTAATAAAACTGGTGTAAACAGACTTTCCATTACCAGTGATGCTTTGCTCTCCCTGTGGAACCCTCTGCACGGGATGGCCATGACAGAAATGCCCCCAGGATATCCTGTCCATACATGCCTTTCACTCCTGCCACATTACAACTCTCCTCCATACATTCCGTAACAATGGTGTTAGCATATCCCCTTTTCCATACCAAGAGGTTTTTCTCCCTCATCTACATCTATAGTCATTCTGCTACTCCACAATTCGCTACCATTGCTCATTCT…
4	>TRINITY_DN2661_c0_g1_i1 len=18206 path=[0:0-12401 3:12402-16680 5:16681-17184 6:17185-17219 7:17220-17816 9:17817-17883 10:17884-17917 13:17918-18205]
	CAGGTGGCTGCCAGGAAGACTCTTACATCAGGCAATGGCATCGACCTCCATCTGGCCCTTTGTGTGGCTATCAGCAAACTGGTGGTGTTCAGTGGCGATGCAGTCAGATTTAGTCTTAAATACTTCCAAAATGCTGCACCTCCATTCCAAAGAGAAGAAGCTGAGGATGATGAGCCAAGATCTAAGAAGAGAAGAAAACAGAGTGAAACTTATGTTGTTGGAGAGAGAGAACTTTTGCAGGCATCATTTGATCTTTTACTCAATGTGGGAAGGGACTTAGCACAGTTGTGGAGCTGTTCAGACTTGATACCTTACCTACACCATACTTGTGAAGAAGTCAAATGGTTGGCGAGTCACTGCATAGCAACATTATCTAGAATGAGTGAAGCTCAGCGAGAA…
4	>TRINITY_DN2729_c1_g1_i6 len=4148 path=[0:0-1405 2:1406-1406 4:1407-1407 5:1408-1827 6:1828-2016 7:2017-4147]
	CGCGAGACGTTGAAGAGACCTGTAACGTCCTTTCCTCCTCCAACCGGTTACCACTTACTAAAACCACTTAAAACCCCGGAGATGGGTGACGAGGAACCCCAAAACCTCAAGGAAGTGGCTGACGATGCCGGTCACGCCTACGGGGAGTGGTTTAAAAAATACATGAACCTTTTCACTCGTAGGTTTTCAGAATGGCTACTTGTGTTCATGTTTGGGTATTACAATTTAAGCTTTGGCTGGTTAATGGCGCCTCTGTTCTTCCTTGTCCTGCGTGATAAAAGAGCGAAGGAGAAGAAGGTTAAGTTTGATATCATTCGTTCGATCGCCAATGCTGATGAAAAGGATATCTTACAGGAAATACAACGATTCTCTAACCTGCCTTCTTGGGTTACATTCCCG…
4	>TRINITY_DN3163_c0_g1_i2 len=4745 path=[1:0-2496 2:2497-2528 3:2529-3917 4:3918-4744]
	CCGATCTGTTTGCCATCAAGGTCGTACAGGTACCTCGCTGCTGCTCCTTAGTTCACCCTTTACCTTCCCTGCGAGCGTCGGGCGTCCCCTTATTAGCTGTCAACATGGGTAACAAAAGTAGTCTGATGTTGCAGGAACAGGACATAAGGGCCATACAGGCAGAAACAGGCTTCCTGCCGAGTCAGATTGAACGTCTCTACAGTCGGTTCACCAGTCTGGACAAAGGCGACAGTGGCACTCTCTCAAGGGAAGACTTCTTGCGCATCCCTGAGCTGGCAATTAATCCTCTTGGCGACCGCATTGTGCATGCATTCTTCAAGGAAAGTGAAGACGACCATGTCAACTTCAGGCAGTTTGTTCGTGTGTTGGCCCACTTCCGCCCCATCAAGAAGACCCAAG…
5	>TRINITY_DN827_c0_g1_i1 len=875 path=[1:0-682 4:683-874]
	TTTTTTTTTTATTTTTTTCAAAATCTTTATTACATCACAATTGGTTTTGTCAACTTGTCAAAGCCTCAAAACAATGTAAGACACATGATCATCAATGTTGATATATTCCTCTTATATAAAAAAACATAAATTAGTACAAACACACACTCATGCATACATACACATACACTGTGAACGCCTTTTTAAAGTAGTGCCTCCTGAAGAGTGGCGGGCGTCACGTTTTCTTTCTTAAAGGTACAAGGGTCGGGGACTATGTACAGTGAACATATGTACAGCGAGAGGCGCGTCATCGCTTTAGCACCGTTCAGACTCACAATGGAAGGAGACGGAGACCTACACTATGCTGACCTCACCTAAACAAGGCTATTGGGTTTTGTTTCTCGGAGACTGTCATTAGGG…
5	>TRINITY_DN3332_c3_g1_i1 len=948 path=[1:0-74 2:75-947]
	CTTATTTTACACAGTCGTAATGTTTTCTTCTCATCGCTTCCTCCTCCTCCTCCTCCTAACTGGGGTGTGGGAGAGTGAGCAGTACTGTGCCCCAGACTGTGCAGGCGCTGATCCAGGCACCTTTGTGAGGGACCCAACGGACTGCACCAGATACTATGTGTGTCTGAACATTCACGGCGAGATGATCCCTTCGGAGCAGCCTCTCAACTGTCCAGATAACCAGTTCTTCGACGACCACCTCACGCTGCCACGCTGTCAAGAAATCTCCGTCGCCCCGCCAGGCTTCTGTTCGCCGCTGTGTAACCCTTGCGTGGCCGACTGTCACCTCAATAACCCAGGCACGGTACAGCCACACCAGAATGACTGCGGCAGCTACTACGTCTGTCTAACTGATGGACA…
5	>TRINITY_DN1226_c0_g1_i1 len=2290 path=[0:0-1816 2:1817-1862 3:1863-1949 5:1950-2289]
	CTGGCTGTCAGTGCTGCAGCAGCAGATGGCATAACTCAATACCAGGAGCAACATGACGTGAATTATGCCTTCTACAAGATCTTTGAACCTCTTCGCGAATCAAACTTAGTGGATAAGGCTGCAACTTTTAACCCTGTTGGTGATGTGTCCATGTATAAGGATGGAGGAGTTGCCGTGCAGCATTTAATGTACGAGCTCACACAACACCGTCTGCTCGAGAAAAAGCATTGGGCTGTCGCCACCAACCAGCGCCACCTGGAAGAGGCAATCATGCTTTTCGAGGTATTCATGCAGTGTAAGGACTGGAACTGCGTCGCTAGCAACGGAGCTTACTTCAGAGAGCGAGTCAATGAGGAGGAATTCATTTACGCCGCCTACCATGCCATCAAACACTCCCCT…
5	>TRINITY_DN5399_c0_g1_i1 len=1587 path=[0:0-1586]
	CAATTGTTCATTTTTTCATACAATAAAGGTATAACGGCAACACGATCCTCTATTATCAGTCACACCGAGGTGAGCAAAGACACACTGAAGACCCAGCGGCTCAGTGTTCGTGACGCGCGATGGCTGCCAACACACTGCTACTTCTGTTCGCTGCCACGCTGACCCAAGCCACCCTTGGGCTCAGACTTGAGGAGTTCGATGCGTCCCCTGCTAACCTTGTGCCGTCATGGCCGTGTCCTGAACCAACTGGAATAGCTCCATGTGACTGTACCAAAGTCAACACTGACTTGCATCTGGATTGTTCCAAAATACAGGATGATGATCAGTTTCAATCCGTGTTCAATGCTCATTTCCCATTTTCAAATTTCACTCTTCTAACCATCATTGCAAATCCTGACG…
5	>TRINITY_DN4282_c3_g1_i2 len=2349 path=[0:0-1449 2:1450-2348]
	TTTTTTTTTTTTACAGCTTAGTGTGTTTATTTACGTGCGTCAATTCCTATTAGCTTGACGGCCATTACACAAGTGTTACGGGGTGGCATTACCACAGCAAACAAATAGTATTACTTCAATCAGATTTAATTAAGGTGTTTAACAAAATGGCAAAAAAGATGGAAAATTATAGCAAATACTTCTTGTAACTTTTAAATATATTTGAAAGTACTTCAAATAATGATGGTGTGAAGTGATACAAAGGAATCCTAGTTTGGTGAATGATAAATAAACTTACTGATCAATATGTATGTATAAGTATGTATGTATGTATGTCAAAGTTCAACCATGTTAAAAGTGGATAAACAAAAAATCTTATAAAACATGACTTAAGCCAAGAAACCCATCACATCACATGCC…
5	>TRINITY_DN788_c0_g1_i1 len=989 path=[0:0-191 2:192-988]
	TTTTTTTTTTTTTACTAGATGGCACTTTTATTACAGCCAATCAACAAATGAATACAACTCCACCATTTCCTCCACACAATCCGCTGCGTCTGAGTCCACCTAGCGGCCACATCAGGAAGGTGAGAGTGGCAGGGAAACCAAGGCAGGGGAGTGGAGGATAGGCCAGGAGCAGCAGAGCCTCAGGGAGAACCTTTCGCTTCACAGACGAAAGGATCGATGCAGCCTGTGTCATCCATTACGTTCTTGCAGGAGGTGATGCAAGGCGCGGTCCCACTACATGTCTGGGAATGCGGATCGAAGTTCTCATTCACGCACTCCCCTGAGAACTGAGGGTTGGGGGGTCCTTCTTCCATACAAGCGTAATACTTGCGACAGTCTTTAGGGTCAGCTATCACGTGG…
5	>TRINITY_DN39458_c0_g1_i1 len=922 path=[0:0-921]
	TTTTTTTTTTTGTATATTAGATTCCTTTAATACATAAATTGGCTTTTTATTATTTTTTGCAGCACCATACAATTAATTTATTAAGTACATGTATACATATTAATTCGTTCATGTCTTAAGGGTAAACAGTGTTGTCGGCTGTGGAACGGATCTGAGAGTTGTAGTGATGAAGAGAGGCCATGATGCGGGCTGACTACACTACAACCTTCAAACCTGCTAGAAGCTGACGTCCTCAGACACACGGCTGTATGCAGGGGGCACCATCCTTACACGTGTTTGCTTGGGGATCAAAATTACCATGAGGACAGTGGCCGTGGCTCGACTCGTCAGGGAATCCTTCTTGAATACACAAGTAAAAGTTGGTGCAGTTGCGGTAGTCTGGCACCATTTTGTGACTTA…
5	>TRINITY_DN1150_c0_g1_i9 len=1743 path=[1:0-207 3:208-263 6:264-1086 7:1087-1090 9:1091-1263 10:1264-1687 12:1688-1720 14:1721-1742]
	CTTCAGTTTCAAGATAAGTGGTTGTGGTTGTGCCAGCCACCAGCAACACGGCAGCGTCTGTTCATAATGGAGAACTTTGAACAAATGATAGTCTGTAACGGCCAACATATTGTGAAAACTATTCCTGACGCTGACCTTCCCGTCGTGACCTTCCTGTTGCATGCCCTTAGTAAGACAGAATGCAAGGTGCAAGATGATATGGAAGAGGAGACGGGCATCGAAGCTATAACCGGGACAGTCAAGAAGTTATTGGAAGTCTTCCAGCAAGTTATGCAAGAAAAGGACATGGGAAGACTTCGAAAGTATCTGAAGTCGTACATCATCAATGAATGGGGGAAGTACCAACGTTATTTAGAAGAAAAACCTTTTAAAAACTCTACAGATTTATTAGATCAGAAT…
5	>TRINITY_DN640_c0_g1_i2 len=2201 path=[1:0-203 2:204-293 4:294-405 5:406-448 6:449-487 8:488-552 9:553-586 11:587-591 13:592-709 14:710-745 16:746-891 18:892-926 19:927-2200]
	TTTTTTTTTTTTTGAGTGGAAATCTTTTATTTTCAAAATAGCTCATCCTGCTAATTTCTTACGGTAGTAACTAGTAACGTGTAGTCAGAAACAAGATATCATCCCTGCATGATAGACCGCAAAGGATTCTGCGCGTGGCGTCTGTCGCTAGCAGGTCTCACACCTTAATGTTATTCCACGTGGTAAACCTTGACGTCCTGGGCATTGAAGTTGGAGACGCCAGTGATGATGCGCTCGTCGTCGACGCGGCGGTCCAGTGGGTAGCCGTGCGGCTGCTTGTCGGGGTACTTGCCATTGTGGGTGCCGTAGTGGTTGAAACTTGTGTTCTCATGCAGTCCGTCGATTGCTGCGTCCTTGGCGCCGTCGGAGACGAACACTACCAGGTGGAACTTCATGCCC…
5	>TRINITY_DN640_c0_g2_i1 len=2174 path=[1:0-249 2:250-535 4:536-829 5:830-862 6:863-926 8:927-2173]
	TCTTTTTTTTTTTTGGGATGACGCAAATAGTTGCATTTATTAGCATGACATCGAAGACGTGATATTTTAGGATGAACTTCAGTATTCCAGTGAATGGTTTGCTTTTAAAGTTGGTAACCGTCACTCCAGGCGTGGCAAGAGACAGCTGATGTTGGCAGCATTTAGTGGTCCTTGTGGTATATGTGGACGATCTTGCCGAAGAAGTTTGGCAGATTCTTGATGACGCGGATGTCCGGGATGCGCCTCTCGAAGGGGAAGCCCATGGGACGCTTGTCAGGGTACTTCGCGCCCTGAATGCCGCAGTAACCGTGGTTGCCGCCCTGGTAGTTCGTGTGAAGGTCATCATGTGCGGCATCTTCGCCGCTGGTGACGTACACAGTGAACCAACACGCGAGACCC…
5	>TRINITY_DN1351_c0_g1_i3 len=953 path=[0:0-267 1:268-292 3:293-363 4:364-397 6:398-444 8:445-471 9:472-799 11:800-952]
	CGCATAGTAAAAGTGATTTATTTTCCTTTCAAGAAACAGCTTCGTAATCACATGTGGCACACGTGTTCATCGCTAAAGGCCACCAGTTGCCAGTGAAAGGCTCACGATATTTCCTTATTACTATTTGTATTTAAGGAAATATCGTAAACCTTTCGCTGGGCAACTTTCCACCAGTAGAATTGTAATTTACAATTCTTCTAGTGGAAACTTAATCATCTGAATTATCTCGTATCAGCTGCGTCTATGCAAACACAATAACAGTATATATTTTTACGTTTGCAGCGGCGGCTCTCACATCAGTACTTTTCCTTGTTGTGTGTTGGTCTGTATACTGGTATGTCTTACCCTATGTTATATTTGTTTTAATATGCTTGAATTCCTTCTTCTGTTTCCATTTCA…
5	>TRINITY_DN18145_c0_g2_i1 len=6606 path=[0:0-2574 2:2575-2670 3:2671-2999 5:3000-3177 7:3178-3378 9:3379-3669 10:3670-6605]
	ACTCCCTCAATTTCCCCAAAACCCCAACAACCTCATTATTTTTTTTTTTTTTTTAAAACTTTTTATTTTTTTCTTTTTTTTTCGTTGTTGTTTTTTTTTTTTTTTTTTTTTTTTTTTTACTTTTAATTAAAAACTTTATTAATGTATTCTAAATATTGGCACCTATGGAACATCACAATGAACTATTTGGCAGCTTATAGTAAGTGTGTAGAGAGGAAAGGCGTCTTTCTCCCTCACTTGTTGTAAGACGTCTTTGGTTGAATCTGTGGAGGGAGAAAGGTCTCGCCCCACAATCTTGATTCATTCTGCAGATTACTGTTGCTTCCTTTCATAATCATTCCAAATGAATGACTTAAATGTACAGTTACAAAAAAAAACACGCCATCCCATTTATACCTG…
5	>TRINITY_DN52622_c0_g1_i1 len=968 path=[0:0-967]
	TTTTTTTTTTTTTGGTATTCACACCTTTATTGGCATCATTAACATTGCTTTCACCTTTCAAAGCAACATTGGTTTTGTTATGCTTGCATCACCATGACTGCGATGCTTACACTGTTCATGTCCGTTTGGTATTATCTTCCTCTTCACATAACAATAAGGAAAATGACGTTGTGTTGTGTATTCCTCAACAGATGGCGACACCTATACTTCCGGTCCCGCTTCCTCGCACCCATTACAGCGGCGTTAGTTACAGCAGTACATTACGACATCAGTCACCCCCGCGTCGTCCTCCAGCGGGTGGTGGTCCTCAAGTCGTATCTGCAACCCACACACCTTGTTGGTTGCAGAACACGCGCTCCACGTCCCCCAGTTACCGAAGTCCCTCGTGTGTGCTGACTG…
5	>TRINITY_DN187_c0_g1_i7 len=1519 path=[0:0-1035 1:1036-1041 3:1042-1062 4:1063-1066 5:1067-1075 6:1076-1099 7:1100-1140 9:1141-1307 10:1308-1414 12:1415-1432 14:1433-1518]
	TTTTTTTTTGCCGTGATTGTACTTATTGTATTCATTGCTGAAATAAAGAAAAAAAATTTTTACATAAAGCAAAAAATTAACAACTGTGGAGAAGCTCATGACAATCATTATGATTCTGTTCTACCCAAAAATACCTCGAACACGTATGTTATTGACATTCATCTATGTATGTAGCTACCTTATAATTATGGAAACAACTCTATAAATGAAACCACAATACTGGCTTCACCTCACTCTTGAACGCTTCGTGAATACTTGTTCAACATTGACACCCATGATAAAACTTCCCGGGCACGGCATGTCTCTGTTGTCCACACTGCAGCTACATCTTATCTCGTCTCTTTGCAAACGGAAAGGTCGGATGTTGTGATATGTAGAGAGGGTCACTTGCTGGAAAAT…
5	>TRINITY_DN199_c0_g1_i11 len=1420 path=[0:0-161 9:162-185 10:186-410 12:411-453 13:454-699 15:700-1023 16:1024-1047 20:1048-1055 22:1056-1253 25:1254-1283 26:1284-1419]
	CCACCGCTATGCTGGTTTCTTTCTTTTAGCGGTAACTAAAAAAACACCAGATTGTAATATCCTTTATCAAATGTTTAATCAACGTTTTCAATGATAAAATGTTATATACATTTACTTAACTACCTAAGACCACATTTTATTTTCATAACTACAGCTGTAACCATTTTAGAGTTCACAAACAATATAATTTCAATATTTGGTCATAGGGAACCATTAATCCTCTAAGATCTCACGGGACATGGGATTAACAAAACTGTCAAACATATTATGGGTTGGTGACATAATATTAAGAATAACATGTTCTAGCTCTTATAAAGAGATAAATTGTCTTGAATGATGTAGTACGAATCCTACTTGGACAAATTAAAGTGTTGCAGACTTGCAGTTATAGGGGGATGT…
5	>TRINITY_DN8005_c0_g1_i1 len=910 path=[0:0-909]
	ATTGTTTAGAATGTTTATTATCTCTGAACATATTGGGTGGAAAAAAAACAATACCATTAACTTTGATAGTGATCATTGTGCACATACATGATAGCAGAGAAAGGTAAGACTCATTTAGCTGAAAGTGTTATGTAACTGATAAACATCTTTAAATCAATGGGGCTTCTTTTTTGATGGTTGAGGAAGGAGCCGAAATATCTGCTGTAGGCTGCTGTCTTTTACCTAAGGATGAGAGGTGGTGATGTGGTCCAAGCTTAATAGCAGCCCTTCCTTACTGATCTCACACGGTAGAGACCTGCATCTACATGGATTTTGGGGTAGAATCCTACGTCCAGTCTGTCGTAGTTATTAATATCGTTTAACTTAGAATGCAAACAAACGCATTTCCCTTGGTAATGC…
5	>TRINITY_DN54554_c0_g1_i1 len=1066 path=[0:0-1065]
	TTTTTTTTTTTTCCAAATTTTCTTTTATGTAAAGCCACGTTAACAGAGTATTTGTTGCGTCACATGATGAACTTCCAAGAACTAGAGAGCAATAAATTAAGATAGCTATTACAATAGACATCAATACCTGATACACTGCCAATGAGATTGCTTGATTTAAGAAATACACGTGAAATCATCATTTAGTATCCAGTGAGCTTCATCATAGCTTACACGGCACTCATTGCCGCTCGTCCTTACAGGTGGTCCCTCCTAGTGGCTTCTGGGAATAATTTCGACTCAGGAATCTAAGTGGCTGGTGATCCATTCATGGTAAGGGGCAAGTAGAGTTACTACAGCGGGAAAGGCGTTGCAGCTGACGTGCCACGACACAATGGCCATTGCTGTCCCATGGATGTC…
5	>TRINITY_DN51_c1_g1_i2 len=5320 path=[0:0-3223 1:3224-3235 2:3236-3338 4:3339-3538 5:3539-3540 6:3541-5319]
	CTGTTTTGGGTGGAGCTACTGTGAAAGTTGCAGTAAAGTCAATTATGGATACCATCAACAAACCTTGGTCAAAAAAAAAGTGGTGTTTGGTGAGTACAATTTAAAGTATTGAAATATTTTCAATTTAACCTGTATTTATCATGTTCAAGTTATGAAATGGTGAATGATGACAAGGTTTAGAGTAGATGACATGACATAGGTACTGATGAGACCTCCCTTATTAATATAATAGCAGATAGCTACAATACATTAAGGTGATTGGATAGGCAATTCATTATGATTTTCACTTTTATTTATACCTCCAGAAGTACATGTAATATTTGGGTAAGTAAATGTTATATGGTATGAAAGTACATTGTCTGACCTAACTAACCTATTATAACTGCATGTAATTTAATA…
5	>TRINITY_DN2864_c0_g1_i1 len=1357 path=[0:0-1116 2:1117-1356]
	TTTTTTTTTTCAAATTCAAATATATTTTATTATATATCTCAACAAGGTATATTGCAAAACTTCCATCCTGCAAAATGACACATTATTTTTTCGAAGCGGGTCATCTACACCACATATACGGTAACATTAGCGTATTTTGTTGATATTAAAACAGTTATCTCTCTCAGAAAATTTAACATTATTTAGCTGTGTTGCAATATTTTTTTTTGTAAATATTTTCTGGGAGTAACAATATGAACAGGTTCTCATTCTTTATATATATTTTATTGGTATCCCTTGGCCAACCTTGCGTACATAAGAGAAAAACAGTAACATATGTGACAGTGATCCTTGTGACAACCCCGGCAACGATGGGACGCTATGCAGAGACTTTCACACGGTAGGGTAAGACGCCTGGCT…
5	>TRINITY_DN1628_c0_g1_i2 len=2376 path=[0:0-126 2:127-2081 3:2082-2375]
	CCGATCTCTTGAAGGCGAGTGAGTCACATCAAGCTGTGCTCCAGGAAGACACGCCTGGTCATCATCACCGTCATCACCACCATCATCACAACCCTATACTAACGCCAACATGGTGCTCCTCAACAACTCGGCAGACAACATCATGGTCGACAAGAAGTCGACAAGCATCATCACAGAAGCGGCTAATGTCGCTGCTGAACAAGCAAAGAAGAACCTCAACTTTGAGCATTACTCTTTTGCAGTCAGCTATGGCAAGATCACAAGCCTCAAGCCCAAGGTGCGCTCCTTCGTGGAGGACACCGCCCGACTCTGCAAGCCGGATAAGATTCACATCTGTGACGGCAGCGATCGGGAGCTGCGTCACCTGCTCAACGTGATGCAGCAGGCAGGCATGATCGA…
5	>TRINITY_DN224_c0_g1_i8 len=2316 path=[0:0-726 5:727-929 7:930-1013 9:1014-1273 11:1274-1418 13:1419-1433 14:1434-2315]
	CTCCTCCTCCTCCTCCTCCTCCTCCTCCTGAGCAGAGCAGCCGAGCACCCCAAACACACACACACACACGCCCAGACTGGTCCGAGACTCGCTTGTCCCCGGGAGGAAGGTCGACGAGGCTGCCTATACGACACAAACTTTCCCAATAAGGTGTGACTCAGCGCTGGACATGGGTGGGGCGGGCACGTGGGCGGCCCTGGTGGTGGCAGTGTGTGTCATGTGTGGCGAGAGCGAGGCGAGCGCCGCTGCTGTGCGTCAGGCCTATTATGAAAACGAGCTGGCTTCCAATGACTACCTCAAGGTGGGGAGGTCCTTCAACCTACTAACGCGCTTCGGCTTCCTGACGCTCTCTATTAAGGTGTTTCCAGTCCGGGACAACATCTCTTGGCTCTTCCGGGA…
6	>TRINITY_DN372_c0_g1_i3 len=5726 path=[1:0-376 2:377-4356 4:4357-4620 5:4621-4622 6:4623-4784 8:4785-5725]
	CTCGGGTGTAGGGAGGGTCCGAGAATGCCATTGGTGTAGCAAGGAGGGTCCGGGAAGGCTGTGATGTGCCTTTGTTGTGGTGTAAATAAAGTGAACCATTATGTAACCGGCAGCGAGTGGTGGTGGTGGTGATGGTGGTGGTATGGAGGAGTGCGCACGCCGGTTGCCAGTGACGGAGTTAGTAGCGTTTGTGTGAGGCTGTGCGCACGGGCTGGGAGGGATAGCTGCCTTGTATTCTTTGTGGCAAGCCGTGCAGCGCCGGCTGGAGGTGGCTAGGTTTCGAGGACGGTAGCTGCGGCAGAGGGAGTAGAGTAAGGTGTCCGCTCGACCCTCGCAGCTGCCCTCATCGGCGGCGTTTCTCTCAAGAGGGATAGCAAGACCATGGCTGCAAATGGCGCA…
6	>TRINITY_DN1864_c0_g2_i1 len=3456 path=[0:0-2564 1:2565-3455]
	TATATATATATATATATATATATACATATTGTATATATGTGTGTGTGTGTGTGTGTAAGAGGGAAAGGATGAGTAGCGAAAGAAGATTAGAAAGGTTGGGTGGAACGACAGTAAGGAAGGAATGGGAAGGTGGAGAGGAGGGCAGGCCTAAAATGTCTATATCAGAGGCAGCTCTAGCCAATGATAACTCCCATGAAAATGGAGATGACAAATATTGCCTACCTCAGGATACAGGTTAAAATCTGTCGTGACTTATCTGCTCCCAATAGTACATCTTATATAATTTTAGACTAGTATTGTGTGACAAATGTACCAAAACTTTATGTGCTTGTTTGATCTTTAATTTTTAAATAGTATATAGGCAACCTGAGGTCACTATTAGTAGTGTTAATGTTTGCC…
6	>TRINITY_DN651_c2_g1_i2 len=2726 path=[0:0-2104 2:2105-2725]
	CCCCCATGAGAGAGTGACAGTGATGGCGGACGTAGAGGAAGTGATAGCCCATGGGCTTGAGAATGTGACCCAAGGATCTCTCAATGACTCCCAGGCAGCAGTCAACGGCACGGGAAAGGTTCCCTCTACGCCAGAGGGTATGGCCCTGGCGTATGGGAGCCTGGTGATGATGGCTCTGCTGCCCATTGTGTGTGGATCCTTCCGCTCCGTGAAGCATCAGCAGCAGCAGAAGGCTGCTGGGGAGAAGGTGGACACCATGACCTCCAGGGATGCAGCCATGTTCCCCATTATAGCCTCCGGGGCACTCTTCAGTCTCTACATCGTCTTCACGGTATTCTCCAAGGACTACATTAACTTGCTTCTGTCCTCCTACTTCTTCATCTTGGGAGTGTTGGCCCT…
6	>TRINITY_DN1348_c0_g1_i1 len=2028 path=[0:0-673 2:674-2027]
	GTCACTCGCATTATTATTATTGTCATTATTATTATTATTATCTTATGTTTGATTATTGTTATTATAGTATCAGTATTATTATTAACACCTATAACAGTAGTATTCATATTAATAGTAGTAGTAGAACTAGAAGTAATAGTAGCACTAGTAGTAAAAGGAATAGCATACAACGATTATTCTTTATTTTCCTTCTCTCTTTCTCTCTTTATTTTTCCTCACACCTTTCCTACCTGAGGCAATTACCTTCCTATATGGTGCCACCTTCCCTGCTCCTCGCCCTGCACCGTGCCAGGCCACCATGCGTACCAGCGTTGTGGCCAAGTTGCCTGCCGTGCCCCTGCTCCTGGCCATGCTAACGGTGCCGCCCAATGCTGAGGCCACCATTGATGTACCTGCCCC…
6	>TRINITY_DN6327_c0_g1_i2 len=2735 path=[0:0-122 1:123-140 2:141-2734]
	TTTTTTTTTTTAAATGTACAATATTTATTGAATCAAAACCAGGTAGTACACATGTTTGAGCACACATACATAAATGCATGCTCTCACACACACACACCCGCACACACATGTACACTCACACACACATGTACACTCACACACACATGTACACTCACACACATGTACACTCACGCACATGTACACACACACCAGATCCTCAAAATATCTGTTTAGTGGCCACACTTCCTTTACTCTGTCACTACTTTGGCACAATAATTTTGCCACCGAAGGACACATGATGCTCTCATTTGTAGGGAATTACTACAAATTACCACCACCACTACAATCCCTTCATTACCTCACCTACTGCAAGATTTCTTGGTATTTTAATCCTGACTAAGATACCAAGAACTCCTACAG…
6	>TRINITY_DN188_c0_g1_i3 len=1671 path=[0:0-303 2:304-1670]
	TTTTTTTTTTTTTTAGTCAATGTCCATTTATTTTATCCTTTCAAGACTCAGTCATTACATAACCAATATATTACATCAGTCATGATAAGGATACGCACACACACACACATACATCTCACTTGAAATTCCAAACATGTATAAGTACCTGTAGTATTCACAACAGTATGTAATACGTCATAGAACTACAATTTAAGGGTGTCTCAAGAATAACAAATAAGTAGCCATAGGAAGAATACCACATTCAATAATGGCAACACTGGAAACGGTGTTCACCACATTCCTGTTGTATTCTTGAACACAAACTGGTGGTGATGATCCTGTTCCCTGACACATTTGTGGAGTATGTACATCATTTAGGCCAGATATACATAGGTCATCTACAGGAACACAGTTGTACTA…
6	>TRINITY_DN35_c0_g2_i4 len=3038 path=[1:0-222 4:223-953 6:954-2070 7:2071-2073 9:2074-2142 11:2143-2144 12:2145-2203 16:2204-2388 19:2389-2389 22:2390-2445 24:2446-2871 26:2872-2954 27:2955-3037]
	AAAAAAAACTGATTCTACCATCATGTTCATAAATGTAGTCTTACTGCAGTAAAGTATCATGAATATGATGGTAGGTTCAATTTTCCTAAATAACATCTGATAGCTTAGTAGGAGTACTGGGTAATAGTACACCATTTCAATGCACTAAAAACCTGAAAATCGGCCTCCGCTTTTGACGTCATCAACCCGAAAGCCAGGCCAGCATCTTTCGGAGACCACGGCTATAGTGTTGTGGGGACATCACGCTTCTCCTGCCATGCACTACACCAGAAACAGTACTTCCGTGGGTGTTAAACCTTATGGGAAGATTAACAACAGTTATTACCACTTTCACTGCTGATGGGCTTTCATAAAGTAAGCATTTAGTGTTACACTTTAAAGTTTACTGTTAAAAGATAT…
6	>TRINITY_DN2704_c1_g1_i7 len=1434 path=[0:0-70 2:71-76 3:77-563 4:564-1433]
	CACACACACACACACACACACACCCACACACACACACACACACACACTCACTCACACTCACACTTACACTTACACTTGTCCTCTAACCTCATTGGCTGAAGGAGTAAAGTTTAGTTGTTTTTTTTTACATTGGCTTTCTTTTTTCACCTTTTTTTCTTCAGTAATGAGACTGGTGAAGAATTACATAAAGTATACAAAAGAATCATTGTTATTTTAGCTTCTAGTACTAAATGGTATATTAGTTGACTTTATAGAAGGTGGAGAAACAGAATTCAGAAGAGAGTTCCAGAATTTACTTTACTTTTATATTTCCATTTGAAGTGTAACCTGTAAACAAATTTGAGATGGAATTCCAACCACATCTAAGTAACACAGACATGAATGAATCAGACTGTTGTA…
6	>TRINITY_DN273_c0_g1_i4 len=1265 path=[0:0-147 1:148-250 2:251-534 4:535-575 5:576-1264]
	CTGGTGGCGGTGCTGAATGATTCGTAGAGGCTGTTGGTGCTGTTGTGTTGCGAGCCTCTTTGTGCAAGGCTGGAAGTGTTGTGTGTGTTTCCGGTTACTTGGCTGCGTGGGTGTGGCTGGACAGTCTGGGAATCGAACCTTTTCCTACCTGTGGATGAGATATTGAATTATCATTTCTACCATTATTATTATTATCATTATTTTTTTTAAATTATCATCACACACACACACACACACACACCAATACTTACTTGGTGATCCTGAGCCGCTTCGCTGCCATACCAAGCACACTATCACCACTGTCAACACCACCGTGATCACTATCACCATTATTCCCACCAGCCACAACACTAACATCACCGTGCCTTCAGTGCCGGCTGCTCTGTGTTTTGTAGACTG…
6	>TRINITY_DN273_c0_g1_i3 len=1150 path=[0:0-147 2:148-431 3:432-460 5:461-1149]
	CTGGTGGCGGTGCTGAATGATTCGTAGAGGCTGTTGGTGCTGTTGTGTTGCGAGCCTCTTTGTGCAAGGCTGGAAGTGTTGTGTGTGTTTCCGGTTACTTGGCTGCGTGGGTGTGGCTGGACAGTCTGGGAATCGAACCTTTTCCTACTTGGTGATCCTGAGCCGCTTCGCTGCCATACCAAGCACACTATCACCACTGTCAACACCACCGTGATCACTATCACCATTATTCCCACCAGCCACAACACTAACATCACCGTGCCTTCAGTGCCGGCTGCTCTGTGTTTTGTAGACTGTGGTGAGGGCATGCTGGGAGCGTAGGTTTTTGTGTTTGTGATATTAGGTTGTAGTGAGGTCATGTTGGTAATGTTGGTTATTGGTGTGCATGTGATATCAAAT…
6	>TRINITY_DN244_c1_g1_i4 len=2104 path=[0:0-149 1:150-150 2:151-194 4:195-247 5:248-248 6:249-485 8:486-516 9:517-876 10:877-934 12:935-2103]
	TCTCTCTCTCTCTCTCTCTCTCTTTAGCATAATGTGTTAGTGTGTTTCCTTGGTCTTGTGTAATGGTTATGGTGGTTAAGTTGACACACTCTTTAGGGAGAGAACAGCAGGGTTTAGTAGTGGTATAGGATCTTAAACCTGCTGGTGTTGGTGTTAGTTTCCTTTACATCACAAACCGTTGGCGCAAATATAGAGCCTAAGATGGACTGCCTCTTGCCTGTTATTTGTCTTAGGTTAGGATGAAGAGATGGTGTTCCTTATGTTGTATAGGAAAGGCAATGCTACAGGGAACAGTTCTTATAAAGTTACTGGTTGATCGGTTTTCTATCTTCATCTTCCCTTCACAGTCTTTGTTCTGTGGTGGCAGTGTAACAAAATACTTCACCGTTCAATGTGTTC…
6	>TRINITY_DN3197_c0_g1_i2 len=1747 path=[0:0-125 2:126-1746]
	AAAAACCTAAAAAACAAAACCTTAAAATTAAAAAAACTAAAAACCGCCCAATCGAATTTTTGTCACGTTATTAAAAACCCCCCTAAATTGTGGTGTTTATTGTTTTGGCACGGGGGGGGGGGGGGGGGGTTACCCAGACCTTTTAGAGTTCATCATGCTCCAGGTTTCTGCTGATAAAGTTCACCATGTCGTTGAGGGAACGATCTCCATTGTACTCACTAATCTTCTTGCCATCCTTGTACAAGAATATGGTAGGAAAACCATCCACATTTTGTTCGCTGCAAAGCCCTCTGTTTACTTCCTGTGTGCAGTCCACCTTTGCAATCTTGACTTCATCATGGCCAATAAACTTGCGGCCAAGTTCTTCATAGGTGGGAGCCATGCGCTTACAGTGTCCAC…
