# Supplementary material for: Seasonal changes in the expression of insulin-like androgenic hormone (IAG) in the androgenic gland of the Jonah crab, Cancer borealis
Source: PLoS One. 2022 Feb 3;17(2):e0261206. doi: 10.1371/journal.pone.0261206 (PMC8812979; doi:10.1371/journal.pone.0261206)
Supplement: S2 File — The values of logFC and statistics support. (XLSX) [file pone.0261206.s006.xlsx]

## Sheet: Sheet1
gene_id	sampleA	sampleB	logFC	logCPM	PValue	FDR
TRINITY_DN53_c1_g1_i1	ablated	intact	-15.0116	7.69703	4.75186e-25	1.00787e-20
TRINITY_DN16268_c0_g2_i1	ablated	intact	-14.7462	7.43216	2.97022e-24	4.19989e-20
TRINITY_DN151_c0_g1_i1	ablated	intact	-13.4121	6.10315	2.88902e-20	1.40211e-16
TRINITY_DN292_c0_g1_i1	ablated	intact	-13.4073	6.09838	2.97478e-20	1.40211e-16
TRINITY_DN46380_c0_g1_i1	ablated	intact	-13.1012	5.79421	2.41512e-19	9.31358e-16
TRINITY_DN33508_c0_g1_i1	ablated	intact	-12.2799	4.98059	6.4408e-17	1.43799e-13
TRINITY_DN1337_c0_g1_i1	ablated	intact	-11.836	4.54281	1.28851e-15	1.65632e-12
TRINITY_DN2689_c0_g1_i1	ablated	intact	-11.3559	4.07152	3.20144e-14	2.26342e-11
TRINITY_DN1373_c0_g1_i1	ablated	intact	-11.2781	3.99546	5.34306e-14	3.43413e-11
TRINITY_DN39814_c0_g1_i1	ablated	intact	-9.6388	6.56838	3.2628e-19	1.1534e-15
TRINITY_DN34298_c0_g1_i1	ablated	intact	-9.14578	5.16023	2.07329e-16	3.99767e-13
TRINITY_DN187_c0_g1_i3	ablated	intact	-8.16446	4.19552	1.47964e-13	7.29842e-11
TRINITY_DN187_c0_g1_i2	ablated	intact	-6.91638	6.59623	4.74673e-15	4.86508e-12
TRINITY_DN2143_c0_g1_i1	ablated	intact	-5.95418	9.37682	2.09953e-13	9.37495e-11
TRINITY_DN3020_c0_g1_i5	ablated	intact	-12.2001	4.90172	1.1182e-16	2.3717e-13
TRINITY_DN4815_c0_g1_i5	ablated	intact	-12.0005	4.70481	4.25571e-16	7.22108e-13
TRINITY_DN6158_c1_g2_i3	ablated	intact	-11.8101	4.51729	1.53013e-15	1.90906e-12
TRINITY_DN3140_c0_g1_i6	ablated	intact	-11.7507	4.4589	2.2778e-15	2.7607e-12
TRINITY_DN808_c0_g2_i11	ablated	intact	-11.6142	4.32473	5.71855e-15	5.64141e-12
TRINITY_DN427_c1_g1_i5	ablated	intact	-11.5564	4.26803	8.34459e-15	7.69516e-12
TRINITY_DN7569_c0_g2_i4	ablated	intact	-11.4853	4.19834	1.33938e-14	1.15952e-11
TRINITY_DN906_c1_g1_i3	ablated	intact	-11.478	4.19118	1.41367e-14	1.19936e-11
TRINITY_DN3853_c1_g2_i4	ablated	intact	-11.4447	4.15852	1.75961e-14	1.46358e-11
TRINITY_DN640_c0_g2_i2	ablated	intact	-11.4106	4.1251	2.20095e-14	1.72897e-11
TRINITY_DN360_c0_g1_i3	ablated	intact	-11.4067	4.12134	2.2642e-14	1.74631e-11
TRINITY_DN121_c2_g1_i4	ablated	intact	-11.3796	4.09473	2.6883e-14	1.96617e-11
TRINITY_DN14146_c0_g1_i2	ablated	intact	-11.3277	4.04396	3.82438e-14	2.61661e-11
TRINITY_DN225_c0_g1_i6	ablated	intact	-11.3073	4.02395	4.44603e-14	2.94688e-11
TRINITY_DN283_c0_g1_i4	ablated	intact	-11.2697	3.98721	5.68493e-14	3.54639e-11
TRINITY_DN6488_c0_g1_i1	ablated	intact	-11.2398	3.95798	6.86354e-14	4.10072e-11
TRINITY_DN1656_c0_g1_i3	ablated	intact	-11.2092	3.92813	8.31653e-14	4.89982e-11
TRINITY_DN175_c0_g1_i4	ablated	intact	-11.2004	3.91949	8.8736e-14	5.08673e-11
TRINITY_DN2150_c0_g1_i5	ablated	intact	-11.1461	3.86652	1.27737e-13	6.60808e-11
TRINITY_DN3132_c0_g1_i5	ablated	intact	-11.1322	3.85297	1.41413e-13	7.05733e-11
TRINITY_DN599_c0_g1_i7	ablated	intact	-11.1088	3.8301	1.62215e-13	7.56169e-11
TRINITY_DN48_c0_g1_i13	ablated	intact	-11.1041	3.82548	1.67926e-13	7.74286e-11
TRINITY_DN1378_c0_g1_i5	ablated	intact	-11.0558	3.77845	2.30554e-13	9.87889e-11
TRINITY_DN6005_c1_g1_i7	ablated	intact	-11.0558	3.77845	2.30554e-13	9.87889e-11
TRINITY_DN2300_c0_g2_i6	ablated	intact	-11.0509	3.77366	2.38968e-13	1.0137e-10
TRINITY_DN8_c3_g1_i1	ablated	intact	8.65438	10.3886	3.0826e-21	2.1794e-17
TRINITY_DN8_c3_g1_i3	ablated	intact	11.4576	11.5284	4.22363e-29	1.79167e-24
TRINITY_DN209_c0_g1_i9	ablated	intact	14.2106	6.89298	1.19664e-22	1.26904e-18
TRINITY_DN106_c0_g1_i9	ablated	intact	7.28501	4.48188	1.08559e-13	5.90395e-11
TRINITY_DN184_c0_g2_i4	ablated	intact	11.0622	3.74574	2.30554e-13	9.87889e-11
TRINITY_DN1283_c2_g1_i3	ablated	intact	11.0802	3.76369	2.07206e-13	9.35071e-11
TRINITY_DN4816_c0_g1_i3	ablated	intact	11.0979	3.78141	1.80025e-13	8.21148e-11
TRINITY_DN2729_c1_g1_i6	ablated	intact	11.1213	3.80471	1.56716e-13	7.46953e-11
TRINITY_DN3163_c0_g1_i2	ablated	intact	11.1213	3.80471	1.56716e-13	7.46953e-11
TRINITY_DN6235_c0_g1_i7	ablated	intact	11.1213	3.80471	1.56716e-13	7.46953e-11
TRINITY_DN15226_c0_g1_i3	ablated	intact	11.1386	3.82194	1.36683e-13	6.9025e-11
TRINITY_DN10903_c0_g1_i5	ablated	intact	11.1443	3.82764	1.32127e-13	6.75281e-11
TRINITY_DN11165_c0_g1_i1	ablated	intact	11.1613	3.8446	1.19432e-13	6.33286e-11
TRINITY_DN822_c0_g2_i3	ablated	intact	11.1725	3.8558	1.11716e-13	5.99872e-11
TRINITY_DN1907_c0_g1_i1	ablated	intact	11.1781	3.86137	1.08065e-13	5.90395e-11
TRINITY_DN3532_c0_g1_i1	ablated	intact	11.2002	3.88342	9.16743e-14	5.11687e-11
TRINITY_DN56_c0_g1_i7	ablated	intact	11.2697	3.95287	5.86483e-14	3.55409e-11
TRINITY_DN9221_c1_g1_i2	ablated	intact	11.3008	3.98383	4.72515e-14	3.08371e-11
TRINITY_DN656_c0_g1_i17	ablated	intact	11.311	3.994	4.44603e-14	2.94688e-11
TRINITY_DN2661_c0_g1_i1	ablated	intact	11.3658	4.04872	3.10891e-14	2.23525e-11
TRINITY_DN608_c2_g1_i3	ablated	intact	11.4186	4.10144	2.13965e-14	1.72897e-11
TRINITY_DN808_c0_g2_i6	ablated	intact	11.562	4.2447	8.34459e-15	7.69516e-12
TRINITY_DN427_c1_g1_i3	ablated	intact	11.6569	4.33956	4.37275e-15	4.86508e-12
TRINITY_DN7682_c0_g1_i3	ablated	intact	11.6569	4.33956	4.37275e-15	4.86508e-12
TRINITY_DN1366_c0_g1_i6	ablated	intact	11.8753	4.55773	1.02213e-15	1.35496e-12
TRINITY_DN14146_c0_g1_i1	ablated	intact	11.9875	4.66995	4.77464e-16	7.50149e-13
TRINITY_DN1356_c0_g1_i8	ablated	intact	12.1778	4.8601	1.32305e-16	2.67255e-13
TRINITY_DN18145_c0_g2_i1	ablated	intact	-13.3445	6.03589	4.59151e-20	1.94772e-16
TRINITY_DN51_c1_g1_i2	ablated	intact	-12.9888	5.68263	5.21221e-19	1.70078e-15
TRINITY_DN640_c0_g1_i2	ablated	intact	-12.8099	5.50515	1.76977e-18	5.36241e-15
TRINITY_DN187_c0_g1_i7	ablated	intact	-12.3793	5.07881	3.29085e-17	8.72486e-14
TRINITY_DN1628_c0_g1_i2	ablated	intact	-12.3516	5.05143	3.99441e-17	9.96722e-14
TRINITY_DN224_c0_g1_i8	ablated	intact	-12.053	4.75662	2.98144e-16	5.49882e-13
TRINITY_DN1226_c0_g1_i1	ablated	intact	-12.0432	4.74689	3.21003e-16	5.67372e-13
TRINITY_DN199_c0_g1_i11	ablated	intact	-11.9565	4.66146	5.80125e-16	8.36604e-13
TRINITY_DN54554_c0_g1_i1	ablated	intact	-11.881	4.5871	9.60447e-16	1.31426e-12
TRINITY_DN4282_c3_g1_i2	ablated	intact	-11.6471	4.35707	4.58893e-15	4.86508e-12
TRINITY_DN2864_c0_g1_i1	ablated	intact	-11.6406	4.35066	4.81692e-15	4.86508e-12
TRINITY_DN52622_c0_g1_i1	ablated	intact	-11.6075	4.31817	6.00915e-15	5.79337e-12
TRINITY_DN3332_c3_g1_i1	ablated	intact	-11.5389	4.25092	9.49553e-15	8.57022e-12
TRINITY_DN1150_c0_g1_i9	ablated	intact	-11.3952	4.10999	2.46625e-14	1.83541e-11
TRINITY_DN788_c0_g1_i1	ablated	intact	-11.3439	4.05978	3.49769e-14	2.43233e-11
TRINITY_DN5399_c0_g1_i1	ablated	intact	-11.2739	3.99134	5.51108e-14	3.48925e-11
TRINITY_DN8005_c0_g1_i1	ablated	intact	-11.2654	3.98307	5.86483e-14	3.55409e-11
TRINITY_DN827_c0_g1_i1	ablated	intact	-11.2048	3.92382	8.5901e-14	4.99167e-11
TRINITY_DN39458_c0_g1_i1	ablated	intact	-11.1959	3.91515	9.16743e-14	5.11687e-11
TRINITY_DN1351_c0_g1_i3	ablated	intact	-11.1461	3.86652	1.27737e-13	6.60808e-11
TRINITY_DN640_c0_g2_i1	ablated	intact	-7.38491	5.29087	2.19053e-14	1.72897e-11
TRINITY_DN1864_c0_g2_i1	ablated	intact	6.74134	5.12797	1.61478e-13	7.56169e-11
TRINITY_DN273_c0_g1_i4	ablated	intact	9.28866	5.0152	4.97242e-16	7.53321e-13
TRINITY_DN273_c0_g1_i3	ablated	intact	11.0742	3.75773	2.14686e-13	9.48644e-11
TRINITY_DN3197_c0_g1_i2	ablated	intact	11.3996	4.08249	2.46625e-14	1.83541e-11
TRINITY_DN2704_c1_g1_i7	ablated	intact	11.6489	4.33155	4.7014e-15	4.86508e-12
TRINITY_DN651_c2_g1_i2	ablated	intact	11.6886	4.37114	3.52926e-15	4.15865e-12
TRINITY_DN244_c1_g1_i4	ablated	intact	11.9554	4.63784	5.91658e-16	8.36604e-13
TRINITY_DN188_c0_g1_i3	ablated	intact	11.9907	4.67312	4.68352e-16	7.50149e-13
TRINITY_DN1348_c0_g1_i1	ablated	intact	12.285	4.96736	6.34001e-17	1.43799e-13
TRINITY_DN6327_c0_g1_i2	ablated	intact	12.5808	5.26312	8.52262e-18	2.4102e-14
TRINITY_DN35_c0_g2_i4	ablated	intact	13.468	6.1503	1.97628e-20	1.19762e-16
TRINITY_DN372_c0_g1_i3	ablated	intact	13.9511	6.63347	7.14882e-22	6.06506e-18
