# Supplementary material for: Seasonal changes in the expression of insulin-like androgenic hormone (IAG) in the androgenic gland of the Jonah crab, Cancer borealis
Source: PLoS One. 2022 Feb 3;17(2):e0261206. doi: 10.1371/journal.pone.0261206 (PMC8812979; doi:10.1371/journal.pone.0261206)
Supplement: S3 File — The sequences belong to each group presented the sequence id using UniProt and BLASTx nr analysis. (XLSX) [file pone.0261206.s007.xlsx]

## Sheet: clustered by 6 groups-uniprot
Clustered by 6 groups	transcript_id	uniprot hit	%identity	align len	mismatch		qstart	qend	sstart	ssend	evalue	bitscore	query len	subject len	query fram	subject title
1	TRINITY_DN53_c1_g1_i1	sp|P00765|TRYP_ASTAS	58.298	235	93	2	761	72	1	235	5.31e-83	253	903	237	-2	sp|P00765|TRYP_ASTAS Trypsin-1 OS=Astacus astacus OX=6715 PE=1 SV=1
1	TRINITY_DN16268_c0_g2_i1	sp|Q00871|CTRB1_PENVA	82.288	271	47	1	935	126	1	271	1.57e-166	466	950	271	-1	sp|Q00871|CTRB1_PENVA Chymotrypsin BI OS=Penaeus vannamei OX=6689 PE=1 SV=1
1	TRINITY_DN151_c0_g1_i1	sp|Q6RY07|CHIA_RAT	38.71	465	256	10	1696	341	24	472	1.13e-93	298	1773	473	-3	sp|Q6RY07|CHIA_RAT Acidic mammalian chitinase OS=Rattus norvegicus OX=10116 GN=Chia PE=2 SV=1
1	TRINITY_DN292_c0_g1_i1
1	TRINITY_DN46380_c0_g1_i1	TRINITY_DN46380_c0_g1_i1	ABM54469.1	45.833	96	45	3	488	204	3	92	1e-16	81.6	613	95	cuticle protein CBM [Portunus pelagicus]
1	TRINITY_DN33508_c0_g1_i1
1	TRINITY_DN1337_c0_g1_i1	ACK44247.1	73.611	216	56	1	789	142	14	228	5.99e-113	334	854	231	vitelline membrane outer layer 1-like protein [Scylla paramamosain]
1	TRINITY_DN2689_c0_g1_i1	TRINITY_DN2689_c0_g1_i1	ALH22597.1	57.143	154	66	0	23	484	1	154	1.06e-58	191	659	156	C-type lectin [Eriocheir sinensis]
1	TRINITY_DN1373_c0_g1_i1	ADH43623.1	63.38	142	52	0	562	137	18	159	9.42e-66	209	655	161	C-type lectin [Eriocheir sinensis]
1	TRINITY_DN39814_c0_g1_i1	sp|P00765|TRYP_ASTAS	55.172	232	99	2	779	99	1	232	2.54e-81	250	1032	237	-2	sp|P00765|TRYP_ASTAS Trypsin-1 OS=Astacus astacus OX=6715 PE=1 SV=1
1	TRINITY_DN34298_c0_g1_i1	sp|P00765|TRYP_ASTAS	49.789	237	110	5	834	145	1	235	3.39e-74	231	932	237	-3	sp|P00765|TRYP_ASTAS Trypsin-1 OS=Astacus astacus OX=6715 PE=1 SV=1
1	TRINITY_DN187_c0_g1_i3
1	TRINITY_DN187_c0_g1_i2	GAX81092.1	57.732	97	41	0	1215	925	650	746	7.68e-12	79.3	1348	1564	hypothetical protein CEUSTIGMA_g8526.t1 [Chlamydomonas eustigma]
1	TRINITY_DN2143_c0_g1_i1
1	TRINITY_DN1910_c0_g1_i1	AIM45534.1	37.113	194	118	3	616	41	22	213	1.66e-32	130	708	334	peritrophin-44-like protein [Eriocheir sinensis]
2	TRINITY_DN3020_c0_g1_i5	sp|Q3UQ28|PXDN_MOUSE	45.007	1402	688	18	160	4332	137	1466	0	1251	5500	1475	1	sp|Q3UQ28|PXDN_MOUSE Peroxidasin homolog OS=Mus musculus OX=10090 GN=Pxdn PE=1 SV=2
2	TRINITY_DN4815_c0_g1_i5	sp|Q9NR82|KCNQ5_HUMAN	51.961	102	39	2	4509	4234	528	629	5.52e-22	107	4888	932	-2	sp|Q9NR82|KCNQ5_HUMAN Potassium voltage-gated channel subfamily KQT member 5 OS=Homo sapiens OX=9606 GN=KCNQ5 PE=1 SV=3
2	TRINITY_DN6158_c1_g2_i3	TRINITY_DN6158_c1_g2_i3	EFX74186.1	64.396	323	115	0	3112	2144	128	450	6.35e-138	433	3268	450	hypothetical protein DAPPUDRAFT_307430 [Daphnia pulex] (EH domain)
2	TRINITY_DN3140_c0_g1_i6	sp|Q92539|LPIN2_HUMAN	42.576	559	258	15	1559	3214	391	893	5.07e-118	401	7714	896	2	sp|Q92539|LPIN2_HUMAN Phosphatidate phosphatase LPIN2 OS=Homo sapiens OX=9606 GN=LPIN2 PE=1 SV=1
2	TRINITY_DN808_c0_g2_i11	sp|Q96PV6|LENG8_HUMAN	56.705	261	99	3	4652	3870	502	748	1.6e-84	300	5908	800	-3	sp|Q96PV6|LENG8_HUMAN Leukocyte receptor cluster member 8 OS=Homo sapiens OX=9606 GN=LENG8 PE=1 SV=3
2	TRINITY_DN427_c1_g1_i5	sp|Q9BH41|FAD9_ACHDO	56.849	292	121	2	4139	3270	45	333	3.31e-110	356	4392	359	-2	sp|Q9BH41|FAD9_ACHDO Acyl-CoA Delta-9 desaturase OS=Acheta domesticus OX=6997 PE=1 SV=1
2	TRINITY_DN7569_c0_g2_i4	TRINITY_DN7569_c0_g2_i4	XP_012681348.1	41.509	106	62	0	2917	2600	3	108	7.65e-16	85.1	3873	114	PREDICTED: LIM domain-containing protein 2 [Clupea harengus]
2	TRINITY_DN906_c1_g1_i3
2	TRINITY_DN3853_c1_g2_i4	TRINITY_DN3853_c1_g2_i4	ALG64704.1	47.273	110	58	0	3865	3536	19	128	1.55e-24	111	4075	148	Niemann-Pick type C-2-like protein [Penaeus monodon]
2	TRINITY_DN640_c0_g2_i2	sp|P04254|HCYA_PANIN	55.332	647	280	6	2254	335	10	654	0	717	2344	657	-1	sp|P04254|HCYA_PANIN Hemocyanin A chain OS=Panulirus interruptus OX=6735 PE=1 SV=2
2	TRINITY_DN360_c0_g1_i3	sp|Q5I0D7|PEPD_RAT	61.972	355	130	3	558	1622	131	480	1.65e-145	440	2452	492	3	sp|Q5I0D7|PEPD_RAT Xaa-Pro dipeptidase OS=Rattus norvegicus OX=10116 GN=Pepd PE=2 SV=1
2	TRINITY_DN121_c2_g1_i4	sp|Q5T4S7|UBR4_HUMAN	54.498	2312	932	25	6850	161	2910	5183	0	2393	16024	5183	-1	sp|Q5T4S7|UBR4_HUMAN E3 ubiquitin-protein ligase UBR4 OS=Homo sapiens OX=9606 GN=UBR4 PE=1 SV=1
2	TRINITY_DN14146_c0_g1_i2	sp|Q5ZLW3|DYM_CHICK	51.565	671	301	9	4899	2938	1	664	4.18e-168	528	5038	669	-2	sp|Q5ZLW3|DYM_CHICK Dymeclin OS=Gallus gallus OX=9031 GN=DYM PE=2 SV=1
2	TRINITY_DN225_c0_g1_i6	sp|Q4R4J0|GDIR1_MACFA	50.251	199	96	1	80	676	9	204	3.14e-60	209	5378	204	2	sp|Q4R4J0|GDIR1_MACFA Rho GDP-dissociation inhibitor 1 OS=Macaca fascicularis OX=9541 GN=ARHGDIA PE=2 SV=1
2	TRINITY_DN283_c0_g1_i4
2	TRINITY_DN6488_c0_g1_i1	sp|P04323|POL3_DROME	34.739	403	247	5	2192	1017	226	623	4.37e-68	254	4922	1058	-1	sp|P04323|POL3_DROME Retrovirus-related Pol polyprotein from transposon 17.6 OS=Drosophila melanogaster OX=7227 GN=pol PE=4 SV=1
2	TRINITY_DN1656_c0_g1_i3	sp|Q9NZJ4|SACS_HUMAN	28.413	1890	1143	63	12792	7489	1137	2938	0	658	13105	4579	-2	sp|Q9NZJ4|SACS_HUMAN Sacsin OS=Homo sapiens OX=9606 GN=SACS PE=1 SV=2
2	TRINITY_DN175_c0_g1_i4	sp|P23467|PTPRB_HUMAN	44.656	262	136	4	4015	3245	1703	1960	5.34e-64	245	5188	1997	-1	sp|P23467|PTPRB_HUMAN Receptor-type tyrosine-protein phosphatase beta OS=Homo sapiens OX=9606 GN=PTPRB PE=1 SV=3
2	TRINITY_DN2150_c0_g1_i5	sp|Q9WTW5|S22A3_MOUSE	36.943	157	95	2	266	733	397	550	1.86e-25	116	3328	551	2	sp|Q9WTW5|S22A3_MOUSE Solute carrier family 22 member 3 OS=Mus musculus OX=10090 GN=Slc22a3 PE=2 SV=1
2	TRINITY_DN3132_c0_g1_i5	sp|G5E8K5|ANK3_MOUSE	58.711	1567	571	18	7509	2938	22	1555	0	1782	7841	1961	-3	sp|G5E8K5|ANK3_MOUSE Ankyrin-3 OS=Mus musculus OX=10090 GN=Ank3 PE=1 SV=1
2	TRINITY_DN599_c0_g1_i7	sp|O14495|PLPP3_HUMAN	45.62	274	138	4	11	829	15	278	4.97e-68	234	3264	311	2	sp|O14495|PLPP3_HUMAN Phospholipid phosphatase 3 OS=Homo sapiens OX=9606 GN=PLPP3 PE=1 SV=1
2	TRINITY_DN48_c0_g1_i13	sp|A1KYZ2|TPM_PENMO	69.846	325	57	1	3538	2564	1	284	6.09e-107	341	3646	284	-1	sp|A1KYZ2|TPM_PENMO Tropomyosin OS=Penaeus monodon OX=6687 GN=TM1 PE=1 SV=1
2	TRINITY_DN1378_c0_g1_i5
2	TRINITY_DN6005_c1_g1_i7	sp|Q9VEG6|PERC_DROME	34.974	772	434	21	2316	103	70	807	2.87e-136	427	2499	809	-1	sp|Q9VEG6|PERC_DROME Chorion peroxidase OS=Drosophila melanogaster OX=7227 GN=Pxt PE=2 SV=3
2	TRINITY_DN2300_c0_g2_i6
2	TRINITY_DN121_c2_g1_i4	sp|Q5T4S7|UBR4_HUMAN	40.294	2787	1415	60	15703	7535	124	2725	0	1823	16024	5183	-1	sp|Q5T4S7|UBR4_HUMAN E3 ubiquitin-protein ligase UBR4 OS=Homo sapiens OX=9606 GN=UBR4 PE=1 SV=1
2	TRINITY_DN1656_c0_g1_i3	sp|Q9NZJ4|SACS_HUMAN	28.311	604	354	22	11886	10150	77	626	3.01e-42	177	13105	4579	-2	sp|Q9NZJ4|SACS_HUMAN Sacsin OS=Homo sapiens OX=9606 GN=SACS PE=1 SV=2
2	TRINITY_DN1656_c0_g1_i3	sp|Q9NZJ4|SACS_HUMAN	30.625	480	258	17	8820	7525	56	508	7.08e-42	176	13105	4579	-2	sp|Q9NZJ4|SACS_HUMAN Sacsin OS=Homo sapiens OX=9606 GN=SACS PE=1 SV=2
2	TRINITY_DN1656_c0_g1_i3	sp|Q9NZJ4|SACS_HUMAN	25.156	640	390	24	5955	4267	3455	4082	7.89e-26	122	13105	4579	-2	sp|Q9NZJ4|SACS_HUMAN Sacsin OS=Homo sapiens OX=9606 GN=SACS PE=1 SV=2
3	TRINITY_DN8_c3_g1_i1	sp|Q9GRW0|PPAF2_HOLDI	29.555	247	148	8	856	182	162	404	4.19e-21	100	2313	415	-3	sp|Q9GRW0|PPAF2_HOLDI Phenoloxidase-activating factor 2 OS=Holotrichia diomphalia OX=33394 GN=PPAF2 PE=1 SV=1
3	TRINITY_DN8_c3_g1_i3	sp|Q9GRW0|PPAF2_HOLDI	29.555	247	148	8	1057	383	162	404	4.79e-21	100	2514	415	-3	sp|Q9GRW0|PPAF2_HOLDI Phenoloxidase-activating factor 2 OS=Holotrichia diomphalia OX=33394 GN=PPAF2 PE=1 SV=1
3	TRINITY_DN209_c0_g1_i9
3	TRINITY_DN8_c3_g1_i1	TRINITY_DN8_c3_g1_i1	ADG83846.1	35.686	255	141	7	856	155	115	367	3.29e-31	136	2313	369	serine proteinase-like protein [Scylla paramamosain] PPO activator
4	TRINITY_DN106_c0_g1_i9	TRINITY_DN106_c0_g1_i9	XP_021365289.1	57.041	845	341	5	7404	4906	1059	1893	0	1031	7406	2038	uncharacterized protein LOC110458063 [Mizuhopecten yessoensis]
4	TRINITY_DN184_c0_g2_i4	sp|P15278|FAS3_DROME	27.376	263	169	9	329	1081	82	334	1.8e-21	103	4573	508	2	sp|P15278|FAS3_DROME Fasciclin-3 OS=Drosophila melanogaster OX=7227 GN=Fas3 PE=1 SV=1
4	TRINITY_DN1283_c2_g1_i3
4	TRINITY_DN4816_c0_g1_i3	sp|D2XV59|GTPB1_RAT	69.863	511	152	1	4210	2684	64	574	0	737	4976	669	-2	sp|D2XV59|GTPB1_RAT GTP-binding protein 1 OS=Rattus norvegicus OX=10116 GN=Gtpbp1 PE=1 SV=1
4	TRINITY_DN2729_c1_g1_i6	sp|Q3TZZ7|ESYT2_MOUSE	37.544	562	331	11	130	1779	26	579	8.48e-115	384	4148	845	1	sp|Q3TZZ7|ESYT2_MOUSE Extended synaptotagmin-2 OS=Mus musculus OX=10090 GN=Esyt2 PE=1 SV=1
4	TRINITY_DN3163_c0_g1_i2	sp|Q5R7F0|CHP1_PONAB	64.615	195	61	2	105	668	1	194	4.22e-74	248	4745	195	3	sp|Q5R7F0|CHP1_PONAB Calcineurin B homologous protein 1 OS=Pongo abelii OX=9601 GN=CHP1 PE=2 SV=3
4	TRINITY_DN6235_c0_g1_i7	sp|Q91YL3|UCKL1_MOUSE	67.241	464	151	1	3997	2609	70	533	0	619	4282	548	-1	sp|Q91YL3|UCKL1_MOUSE Uridine-cytidine kinase-like 1 OS=Mus musculus OX=10090 GN=Uckl1 PE=1 SV=1
4	TRINITY_DN15226_c0_g1_i3	sp|Q91437|PYR1_SQUAC	66.795	1816	596	6	237	5669	4	1817	0	2404	7223	2242	3	sp|Q91437|PYR1_SQUAC CAD protein OS=Squalus acanthias OX=7797 GN=CAD PE=2 SV=1
4	TRINITY_DN10903_c0_g1_i5
4	TRINITY_DN11165_c0_g1_i1
4	TRINITY_DN822_c0_g2_i3	sp|O75521|ECI2_HUMAN	47.737	243	119	3	5433	4726	136	377	1.08e-56	206	5911	394	-2	sp|O75521|ECI2_HUMAN Enoyl-CoA delta isomerase 2 OS=Homo sapiens OX=9606 GN=ECI2 PE=1 SV=4
4	TRINITY_DN1907_c0_g1_i1	sp|O97524|BGLR_FELCA	51.634	612	278	8	2393	588	26	629	0	611	3419	651	-1	sp|O97524|BGLR_FELCA Beta-glucuronidase OS=Felis catus OX=9685 GN=GUSB PE=2 SV=1
4	TRINITY_DN3532_c0_g1_i1	sp|A5PKH3|FAAA_BOVIN	69.682	409	124	0	184	1410	9	417	0	613	2641	419	1	sp|A5PKH3|FAAA_BOVIN Fumarylacetoacetase OS=Bos taurus OX=9913 GN=FAH PE=2 SV=1
4	TRINITY_DN56_c0_g1_i7	sp|Q9Y383|LC7L2_HUMAN	74.408	211	54	0	4776	4144	22	232	1.77e-101	335	5227	392	-2	sp|Q9Y383|LC7L2_HUMAN Putative RNA-binding protein Luc7-like 2 OS=Homo sapiens OX=9606 GN=LUC7L2 PE=1 SV=2
4	TRINITY_DN9221_c1_g1_i2	sp|Q6PD31|TRAK1_MOUSE	46.272	389	178	9	190	1305	30	404	1.41e-91	323	5043	939	1	sp|Q6PD31|TRAK1_MOUSE Trafficking kinesin-binding protein 1 OS=Mus musculus OX=10090 GN=Trak1 PE=1 SV=1
4	TRINITY_DN656_c0_g1_i17	sp|Q7ZVR8|ESRP2_DANRE	54.658	322	129	4	5937	5002	245	559	1.05e-98	340	6457	736	-2	sp|Q7ZVR8|ESRP2_DANRE Epithelial splicing regulatory protein 2 OS=Danio rerio OX=7955 GN=esrp2 PE=2 SV=2
4	TRINITY_DN2661_c0_g1_i1	sp|Q9NU22|MDN1_HUMAN	48.532	2384	1096	40	43	6969	89	2416	0	2091	18206	5596	1	sp|Q9NU22|MDN1_HUMAN Midasin OS=Homo sapiens OX=9606 GN=MDN1 PE=1 SV=2
4	TRINITY_DN608_c2_g1_i3	sp|Q9VSS1|ABCE1_DROME	76.771	607	140	1	121	1941	1	606	0	984	6340	611	1	sp|Q9VSS1|ABCE1_DROME Protein Pixie OS=Drosophila melanogaster OX=7227 GN=pix PE=1 SV=1
4	TRINITY_DN808_c0_g2_i6	sp|Q96PV6|LENG8_HUMAN	56.705	261	99	3	4653	3871	502	748	1.6e-84	300	5909	800	-3	sp|Q96PV6|LENG8_HUMAN Leukocyte receptor cluster member 8 OS=Homo sapiens OX=9606 GN=LENG8 PE=1 SV=3
4	TRINITY_DN427_c1_g1_i3	sp|Q9BH41|FAD9_ACHDO	56.849	292	121	2	4141	3272	45	333	3.34e-110	356	4394	359	-2	sp|Q9BH41|FAD9_ACHDO Acyl-CoA Delta-9 desaturase OS=Acheta domesticus OX=6997 PE=1 SV=1
4	TRINITY_DN7682_c0_g1_i3	sp|Q3UR85|MYRF_MOUSE	56.645	459	196	2	2966	1596	335	792	8.71e-163	521	3963	1138	-2	sp|Q3UR85|MYRF_MOUSE Myelin regulatory factor OS=Mus musculus OX=10090 GN=Myrf PE=1 SV=2
4	TRINITY_DN1366_c0_g1_i6
4	TRINITY_DN14146_c0_g1_i1	sp|Q5ZLW3|DYM_CHICK	51.565	671	301	9	4899	2938	1	664	5.09e-168	528	5075	669	-3	sp|Q5ZLW3|DYM_CHICK Dymeclin OS=Gallus gallus OX=9031 GN=DYM PE=2 SV=1
4	TRINITY_DN1356_c0_g1_i8	sp|P05661|MYSA_DROME	68.543	1936	592	7	116	5881	1	1933	0	2414	6242	1962	2	sp|P05661|MYSA_DROME Myosin heavy chain, muscle OS=Drosophila melanogaster OX=7227 GN=Mhc PE=1 SV=4
4	TRINITY_DN15226_c0_g1_i3	sp|Q91437|PYR1_SQUAC	64.11	326	115	2	6087	7061	1917	2241	5.5e-115	413	7223	2242	3	sp|Q91437|PYR1_SQUAC CAD protein OS=Squalus acanthias OX=7797 GN=CAD PE=2 SV=1 Peptidase
4	TRINITY_DN1907_c0_g1_i18	sp|O97524|BGLR_FELCA	50.651	614	286	7	2224	410	26	631	0	592	3251	651	-2	sp|O97524|BGLR_FELCA Beta-glucuronidase OS=Felis catus OX=9685 GN=GUSB PE=2 SV=1
4	TRINITY_DN2661_c0_g1_i1	sp|Q9NU22|MDN1_HUMAN	28.158	1037	664	22	9106	12012	3242	4265	2.36e-94	350	18206	5596	1	sp|Q9NU22|MDN1_HUMAN Midasin OS=Homo sapiens OX=9606 GN=MDN1 PE=1 SV=2
4	TRINITY_DN2661_c0_g1_i1	sp|Q9NU22|MDN1_HUMAN	38.745	542	277	13	14098	15612	5069	5592	4.47e-77	293	18206	5596	1	sp|Q9NU22|MDN1_HUMAN Midasin OS=Homo sapiens OX=9606 GN=MDN1 PE=1 SV=2
4	TRINITY_DN9221_c1_g1_i2	sp|Q6PD31|TRAK1_MOUSE	32.632	380	166	17	1588	2481	482	853	5.46e-27	124	5043	939	1	sp|Q6PD31|TRAK1_MOUSE Trafficking kinesin-binding protein 1 OS=Mus musculus OX=10090 GN=Trak1 PE=1 SV=1
5	TRINITY_DN18145_c0_g2_i1	sp|P15215|LAMC1_DROME	50.815	1596	761	10	6366	1609	57	1638	0	1603	6606	1639	-1	sp|P15215|LAMC1_DROME Laminin subunit gamma-1 OS=Drosophila melanogaster OX=7227 GN=LanB2 PE=2 SV=2
5	TRINITY_DN51_c1_g1_i2
5	TRINITY_DN640_c0_g1_i2	sp|P84293|HCY2_CARAE	70.308	650	191	2	2126	180	1	649	0	908	2201	650	-1	sp|P84293|HCY2_CARAE Hemocyanin subunit 2 OS=Carcinus aestuarii OX=53602 PE=1 SV=1
5	TRINITY_DN187_c0_g1_i7
5	TRINITY_DN1628_c0_g1_i2	sp|P20007|PCKG_DROME	68.78	615	182	6	242	2077	40	647	0	875	2376	647	2	sp|P20007|PCKG_DROME Phosphoenolpyruvate carboxykinase [GTP] OS=Drosophila melanogaster OX=7227 GN=Pepck PE=2 SV=2
5	TRINITY_DN224_c0_g1_i8	sp|P40689|TSL_DROME	29.394	330	215	6	296	1258	26	346	5.54e-37	145	2316	353	2	sp|P40689|TSL_DROME Torso-like protein OS=Drosophila melanogaster OX=7227 GN=tsl PE=1 SV=2
5	TRINITY_DN1226_c0_g1_i1	sp|Q6KF81|PHCY2_HOMAM	51.459	651	305	5	25	1950	25	673	0	676	2290	681	1	sp|Q6KF81|PHCY2_HOMAM Pseudohemocyanin-2 (Fragment) OS=Homarus americanus OX=6706 GN=phc-2 PE=1 SV=1
5	TRINITY_DN199_c0_g1_i11
5	TRINITY_DN54554_c0_g1_i1	TRINITY_DN54554_c0_g1_i1	XP_015521410.1	33.613	238	143	7	987	286	4	230	1.41e-28	120	1066	231	PREDICTED: chymotrypsin-1-like, partial [Neodiprion lecontei]
5	TRINITY_DN4282_c3_g1_i2
5	TRINITY_DN2864_c0_g1_i1	sp|P25784|CYSP3_HOMAM	59.375	320	126	2	1335	376	6	321	8.83e-137	399	1357	321	-2	sp|P25784|CYSP3_HOMAM Digestive cysteine proteinase 3 OS=Homarus americanus OX=6706 GN=LCP3 PE=2 SV=1
5	TRINITY_DN52622_c0_g1_i1	TRINITY_DN52622_c0_g1_i1	ACK44247.1	71.292	209	59	1	882	256	21	228	7.75e-109	325	968	231	vitelline membrane outer layer 1-like protein [Scylla paramamosain]
5	TRINITY_DN3332_c3_g1_i1	TRINITY_DN3332_c3_g1_i1	AVD68958.1	37.073	205	121	6	65	670	15	214	7.92e-33	130	948	214	obstructor F [Cherax quadricarinatus]
5	TRINITY_DN1150_c0_g1_i9	TRINITY_DN1150_c0_g1_i9	ARO92232.1	39.863	439	231	9	379	1608	15	449	1.5e-86	285	1743	460	caspase 4 [Portunus trituberculatus]
5	TRINITY_DN788_c0_g1_i1	TRINITY_DN788_c0_g1_i1	AIM45534.1	36.757	185	104	7	779	240	39	215	1.13e-18	95.5	989	334	peritrophin-44-like protein [Eriocheir sinensis]
5	TRINITY_DN5399_c0_g1_i1	sp|Q9GV46|LUCB_OPLGR	27.536	345	228	8	192	1211	32	359	3.79e-31	127	1587	359	3	sp|Q9GV46|LUCB_OPLGR Oplophorus-luciferin 2-monooxygenase non-catalytic subunit OS=Oplophorus gracilirostris OX=727944 PE=1 SV=1
5	TRINITY_DN8005_c0_g1_i1	TRINITY_DN8005_c0_g1_i1	XP_018016466.1	38.547	179	104	4	782	258	46	222	8.34e-28	117	910	250	PREDICTED: uncharacterized protein LOC108673189 [Hyalella azteca]
5	TRINITY_DN827_c0_g1_i1
5	TRINITY_DN39458_c0_g1_i1	TRINITY_DN39458_c0_g1_i1	AIM45534.1	36.723	177	100	7	745	239	41	213	4.07e-17	90.9	922	334	peritrophin-44-like protein [Eriocheir sinensis]
5	TRINITY_DN1351_c0_g1_i3	TRINITY_DN1351_c0_g1_i3	AHH02662.1	65.605	157	53	1	936	466	1	156	9.17e-68	218	953	158	C-type lectin [Scylla paramamosain]
5	TRINITY_DN640_c0_g2_i1	sp|P04254|HCYA_PANIN	55.59	644	277	5	2084	174	10	651	0	712	2174	657	-1	sp|P04254|HCYA_PANIN Hemocyanin A chain OS=Panulirus interruptus OX=6735 PE=1 SV=2
5	TRINITY_DN640_c0_g1_i2	TRINITY_DN640_c0_g1_i2	AAA96966.2	92.261	659	51	0	2150	174	16	674	0	1246	2201	676	hemocyanin subunit 6 [Metacarcinus magister]
6	TRINITY_DN1864_c0_g2_i1	sp|Q1LV46|ABHEA_DANRE	41.624	197	101	4	2944	2387	76	269	4.4e-33	132	3456	270	-3	sp|Q1LV46|ABHEA_DANRE Protein ABHD14A OS=Danio rerio OX=7955 GN=abhd14a PE=2 SV=1
6	TRINITY_DN273_c0_g1_i4
6	TRINITY_DN273_c0_g1_i3
6	TRINITY_DN3197_c0_g1_i2	sp|Q8NBS9|TXND5_HUMAN	46.685	362	175	7	1213	173	66	424	2.19e-112	345	1747	432	-1	sp|Q8NBS9|TXND5_HUMAN Thioredoxin domain-containing protein 5 OS=Homo sapiens OX=9606 GN=TXNDC5 PE=1 SV=2
6	TRINITY_DN2704_c1_g1_i7
6	TRINITY_DN651_c2_g1_i2	sp|Q9D8V0|HM13_MOUSE	65.774	336	114	1	86	1093	14	348	1.58e-146	441	2726	378	2	sp|Q9D8V0|HM13_MOUSE Minor histocompatibility antigen H13 OS=Mus musculus OX=10090 GN=Hm13 PE=1 SV=1
6	TRINITY_DN244_c1_g1_i4	TRINITY_DN244_c1_g1_i4	ODM91176.1	42.202	109	60	2	1891	1574	12	120	2.07e-13	77.8	2104	121	Replication protein A 14 kDa subunit [Orchesella cincta]
6	TRINITY_DN188_c0_g1_i3	sp|Q08013|SSRG_RAT	62.5	168	61	1	1382	885	18	185	4.5e-58	194	1671	185	-2	sp|Q08013|SSRG_RAT Translocon-associated protein subunit gamma OS=Rattus norvegicus OX=10116 GN=Ssr3 PE=1 SV=2
6	TRINITY_DN1348_c0_g1_i1	TRINITY_DN1348_c0_g1_i1	KFO58835.1	47.692	65	34	0	719	525	21	85	5.23e-13	79.3	2028	222	Enterin neuropeptides, partial [Corvus brachyrhynchos]
6	TRINITY_DN6327_c0_g1_i2	sp|B4MGF8|TMEDA_DROVI	67.742	186	60	0	2214	1657	21	206	1.85e-83	270	2735	206	-3	sp|B4MGF8|TMEDA_DROVI Transmembrane emp24 domain-containing protein bai OS=Drosophila virilis OX=7244 GN=bai PE=3 SV=1
6	TRINITY_DN35_c0_g2_i4	sp|P41044|CAB32_DROME	78.983	295	61	1	2816	1935	15	309	1.31e-160	478	3038	310	-1	sp|P41044|CAB32_DROME Calbindin-32 OS=Drosophila melanogaster OX=7227 GN=Cbp53E PE=2 SV=1
6	TRINITY_DN372_c0_g1_i3	sp|Q5U300|UBA1_RAT	65.585	1017	342	2	382	3408	41	1057	0	1390	5726	1058	1	sp|Q5U300|UBA1_RAT Ubiquitin-like modifier-activating enzyme 1 OS=Rattus norvegicus OX=10116 GN=Uba1 PE=1 SV=1
6	TRINITY_DN3197_c0_g1_i2	sp|Q8NBS9|TXND5_HUMAN	42.5	240	124	5	1228	545	189	426	4.22e-53	190	1747	432	-1	sp|Q8NBS9|TXND5_HUMAN Thioredoxin domain-containing protein 5 OS=Homo sapiens OX=9606 GN=TXNDC5 PE=1 SV=2
6	TRINITY_DN3197_c0_g1_i2	sp|Q8NBS9|TXND5_HUMAN	38.235	238	135	4	841	149	66	298	3.49e-50	182	1747	432	-1	sp|Q8NBS9|TXND5_HUMAN Thioredoxin domain-containing protein 5 OS=Homo sapiens OX=9606 GN=TXNDC5 PE=1 SV=2
